# Supplementary material for: Delayed gut microbiota maturation in the first year of life is a hallmark of pediatric allergic disease
Source: Nat Commun. 2023 Aug 29;14:4785. doi: 10.1038/s41467-023-40336-4 (PMC10465508; doi:10.1038/s41467-023-40336-4)
Supplement: Supplementary file 4 — Supplementary Data 1 [file 41467_2023_40336_MOESM4_ESM.xlsx]

## Sheet: Sheet1
	Control v Case	Variables	Adjusted odds ratio	Adjusted odds ratio confidence interval range	Adjusted odds ratio P-value	Significance star
Asthma	1642 v 127	Sex (male)	1.49	(1.01, 2.19)	0.042	*
		Ethnicity (Non-Caucasian)	1.68	(1.15, 2.45)	0.0075	*
		C-section (with labor)	1.77	(1.09, 2.85)	0.02	*
		C-section (without labor)	1.92	(1.12, 3.28)	0.017	*
		Breastfeeding status at 6 months	1.24	(0.77, 2.01)	0.38
		Season of birth (Summer)	1.22	(0.74, 2.01)	0.44
		Season of birth (Fall)	1.04	(0.62, 1.74)	0.88
		Season of birth (Winter)	0.99	(0.59, 1.67)	0.98
		Paternal atopy	1.12	(0.74, 1.7)	0.58
		Maternal atopy	1.26	(0.85, 1.87)	0.25
		Older sibling	0.97	(0.65, 1.45)	0.87
		Antibiotics by 1 year	2.24	(1.51, 3.33)	6.8e-05	*
		Birthweight Z-score	1.04	(0.85, 1.26)	0.73
		Nitrogen dioxide IQR	1.34	(0.78, 2.31)	0.29
Atopic dermatitis	1547 v 282	Sex (male)	1.31	(1, 1.71)	0.052	.
		Ethnicity (Non-Caucasian)	1.97	(1.51, 2.57)	7.4e-07	*
		C-section (with labor)	0.78	(0.52, 1.18)	0.24
		C-section (without labor)	1.43	(0.97, 2.1)	0.074	.
		Breastfeeding status at 6 months	0.85	(0.61, 1.18)	0.34
		Season of birth (Summer)	0.99	(0.68, 1.45)	0.98
		Season of birth (Fall)	1.17	(0.81, 1.7)	0.4
		Season of birth (Winter)	1.4	(0.97, 2)	0.069	.
		Paternal atopy	1.28	(0.95, 1.73)	0.11
		Maternal atopy	1.52	(1.14, 2.02)	0.0042	*
		Older sibling	1.17	(0.88, 1.56)	0.28
		Antibiotics by 1 year	1.71	(1.26, 2.32)	0.0005	*
		Birthweight Z-score	0.97	(0.84, 1.13)	0.72
		Nitrogen dioxide IQR	1.36	(0.92, 2.02)	0.13
Food allergy	1802 v 100	Sex (male)	1.59	(1.03, 2.45)	0.036	*
		Ethnicity (Non-Caucasian)	1.9	(1.25, 2.9)	0.0029	*
		C-section (with labor)	1.34	(0.79, 2.28)	0.27
		C-section (without labor)	1.17	(0.58, 2.36)	0.67
		Breastfeeding status at 6 months	0.92	(0.54, 1.54)	0.74
		Season of birth (Summer)	1.28	(0.69, 2.37)	0.43
		Season of birth (Fall)	1.57	(0.87, 2.83)	0.13
		Season of birth (Winter)	1.5	(0.84, 2.7)	0.17
		Paternal atopy	2.15	(1.25, 3.7)	0.0059	*
		Maternal atopy	2.42	(1.47, 3.99)	0.00049	*
		Older sibling	0.49	(0.3, 0.8)	0.0044	*
		Antibiotics by 1 year	1.89	(1.19, 2.99)	0.0066	*
		Birthweight Z-score	0.98	(0.78, 1.23)	0.88
		Nitrogen dioxide IQR	1.06	(0.57, 1.94)	0.86
Allergic rhinitis	1616 v 141	Sex (male)	1.77	(1.22, 2.56)	0.0028	*
		Ethnicity (Non-Caucasian)	1.76	(1.23, 2.54)	0.0022	*
		C-section (with labor)	0.83	(0.48, 1.44)	0.5
		C-section (without labor)	1.64	(1.01, 2.68)	0.047	*
		Breastfeeding status at 6 months	0.89	(0.57, 1.4)	0.63
		Season of birth (Summer)	1.27	(0.78, 2.06)	0.34
		Season of birth (Fall)	1.09	(0.66, 1.8)	0.73
		Season of birth (Winter)	0.95	(0.57, 1.57)	0.83
		Paternal atopy	1.01	(0.68, 1.5)	0.96
		Maternal atopy	1.33	(0.91, 1.95)	0.14
		Older sibling	1.16	(0.79, 1.69)	0.45
		Antibiotics by 1 year	1.82	(1.23, 2.71)	0.0029	*
		Birthweight Z-score	1.09	(0.9, 1.32)	0.38
		Nitrogen dioxide IQR	1.1	(0.66, 1.82)	0.71
One or more diagnoses	413 v 456	Sex (male)	1.84	(1.36, 2.49)	6.8e-05	*
		Ethnicity (Non-Caucasian)	2.26	(1.64, 3.1)	5.1e-07	*
		C-section (with labor)	0.71	(0.45, 1.12)	0.14
		C-section (without labor)	1.56	(0.96, 2.53)	0.075	.
		Breastfeeding status at 6 months	0.66	(0.45, 0.99)	0.043	*
		Season of birth (Summer)	0.89	(0.59, 1.34)	0.59
		Season of birth (Fall)	1.28	(0.83, 1.97)	0.27
		Season of birth (Winter)	0.99	(0.65, 1.5)	0.96
		Paternal atopy	1.56	(1.13, 2.15)	0.007	*
		Maternal atopy	1.56	(1.14, 2.12)	0.0054	*
		Older sibling	0.95	(0.7, 1.3)	0.75
		Antibiotics by 1 year	2.25	(1.55, 3.27)	2e-05	*
		Birthweight Z-score	1	(0.85, 1.17)	0.98
		Nitrogen dioxide IQR	1.08	(0.66, 1.77)	0.76
Two or more diagnoses	413 v 107	Sex (male)	2.21	(1.35, 3.63)	0.0017	*
		Ethnicity (Non-Caucasian)	2.57	(1.53, 4.34)	0.00038	*
		C-section (with labor)	1.08	(0.57, 2.06)	0.81
		C-section (without labor)	2.21	(1.05, 4.64)	0.036	*
		Breastfeeding status at 6 months	0.66	(0.35, 1.23)	0.19
		Season of birth (Summer)	1.07	(0.55, 2.09)	0.84
		Season of birth (Fall)	1.34	(0.66, 2.73)	0.42
		Season of birth (Winter)	1.08	(0.55, 2.13)	0.82
		Paternal atopy	2.02	(1.16, 3.51)	0.013	*
		Maternal atopy	2.07	(1.23, 3.48)	0.0063	*
		Older sibling	0.61	(0.36, 1.04)	0.069	.
		Antibiotics by 1 year	3.71	(2.11, 6.51)	5e-06	*
		Birthweight Z-score	1.17	(0.9, 1.52)	0.23
		Nitrogen dioxide IQR	1.63	(0.82, 3.23)	0.16
