# Supplementary material for: Delayed gut microbiota maturation in the first year of life is a hallmark of pediatric allergic disease
Source: Nat Commun. 2023 Aug 29;14:4785. doi: 10.1038/s41467-023-40336-4 (PMC10465508; doi:10.1038/s41467-023-40336-4)
Supplement: Supplementary file 5 — Supplementary Data 2 [file 41467_2023_40336_MOESM5_ESM.xlsx]

## Sheet: Sheet1
Metacyc ID	Coefficient	Standard error	P-Value	FDR	N	Comparison	Group
PWY.1042	0.354915	0.0126637	1.95e-137	1.28e-134	1399	Predicted age	NA
PWY.6863	1.23451	0.0450221	8.83e-133	2.9e-130	1399	Predicted age	NA
METH.ACETATE.PWY	1.54824	0.0565758	2.56e-132	5.61e-130	1399	Predicted age	NA
TRNA.CHARGING.PWY	0.230718	0.00854616	1.66e-129	2.73e-127	1399	Predicted age	NA
PWY.5304	1.54804	0.0640295	5.33e-108	7.01e-106	1399	Predicted age	NA
PANTOSYN.PWY	0.549281	0.022874	6.06e-107	6.64e-105	1399	Predicted age	NA
PWY66.422	0.438397	0.0191173	8.48e-99	7.97e-97	1399	Predicted age	NA
PWY.6700	0.482517	0.0211314	2.56e-98	2.11e-96	1399	Predicted age	NA
PWY.5676	1.03541	0.0456196	4.98e-97	3.64e-95	1399	Predicted age	NA
ANAEROFRUCAT.PWY	0.321732	0.0143361	2.93e-95	1.93e-93	1399	Predicted age	NA
PANTO.PWY	0.554961	0.0252896	6.12e-92	3.66e-90	1399	Predicted age	NA
CALVIN.PWY	0.315197	0.0144956	1.62e-90	8.87e-89	1399	Predicted age	NA
PWY0.1296	0.56815	0.0263752	4.77e-89	2.41e-87	1399	Predicted age	NA
PWY.5667	0.380189	0.017795	7.48e-88	3.42e-86	1399	Predicted age	NA
PWY0.1319	0.380155	0.0177955	7.79e-88	3.42e-86	1399	Predicted age	NA
PWY.6124	0.232693	0.0110342	6.39e-86	2.63e-84	1399	Predicted age	NA
COBALSYN.PWY	0.760874	0.0363454	7.49e-85	2.9e-83	1399	Predicted age	NA
PWY.7237	1.26331	0.061248	1.82e-82	6.65e-81	1399	Predicted age	NA
PWY.6609	0.448941	0.0220604	1.37e-80	4.74e-79	1399	Predicted age	NA
PWY.5188	0.655507	0.0327937	3.76e-78	1.24e-76	1399	Predicted age	NA
PWY.241	0.640819	0.0326233	5.2e-76	1.63e-74	1399	Predicted age	NA
PWY.6168	0.497354	0.025432	1.87e-75	5.6e-74	1399	Predicted age	NA
PWY.6317	0.328715	0.0169326	2.51e-74	7.19e-73	1399	Predicted age	NA
FASYN.INITIAL.PWY	0.322734	0.0170098	1.34e-71	3.67e-70	1399	Predicted age	NA
GOLPDLCAT.PWY	0.905271	0.0477343	1.58e-71	4.17e-70	1399	Predicted age	NA
TRPSYN.PWY	0.283956	0.0157936	5.18e-65	1.31e-63	1399	Predicted age	NA
PWY.5695	0.314221	0.0184624	4.87e-59	1.19e-57	1399	Predicted age	NA
PWY.6123	0.182241	0.0108191	4.65e-58	1.09e-56	1399	Predicted age	NA
PWY.6897	0.381271	0.0241487	8.58e-52	1.95e-50	1399	Predicted age	NA
PWY.1861	0.776227	0.0492643	1.46e-51	3.2e-50	1399	Predicted age	NA
PWY.6936	0.250446	0.0161613	4.23e-50	8.98e-49	1399	Predicted age	NA
PWY.7199	0.411463	0.0271312	3.31e-48	6.82e-47	1399	Predicted age	NA
PWY.6163	0.119266	0.00787917	4.97e-48	9.9e-47	1399	Predicted age	NA
PWY.7456	0.990761	0.0669439	3.8e-46	7.36e-45	1399	Predicted age	NA
PWY.5484	0.250951	0.0170178	7.88e-46	1.48e-44	1399	Predicted age	NA
PWY.6608	0.493776	0.0337037	2.57e-45	4.71e-44	1399	Predicted age	NA
PWY.5505	0.853005	0.0583296	3.62e-45	6.44e-44	1399	Predicted age	NA
TEICHOICACID.PWY	0.835849	0.0571946	4.09e-45	7.09e-44	1399	Predicted age	NA
PWY.7357	0.182782	0.0127097	7.8e-44	1.32e-42	1399	Predicted age	NA
ARO.PWY	0.108663	0.00763841	5.73e-43	9.43e-42	1399	Predicted age	NA
PWY.6270	0.271985	0.0195032	1.76e-41	2.83e-40	1399	Predicted age	NA
PWY.6703	0.460799	0.033697	4.86e-40	7.61e-39	1399	Predicted age	NA
AST.PWY	-0.668018	0.0492791	2.06e-39	3.15e-38	1399	Predicted age	NA
PWY.6282	-0.440546	0.0326151	3.64e-39	5.44e-38	1399	Predicted age	NA
P185.PWY	0.736112	0.0548548	1.08e-38	1.59e-37	1399	Predicted age	NA
PWY.5840	-0.685011	0.0511638	1.51e-38	2.16e-37	1399	Predicted age	NA
PWY.6731	0.899842	0.0673589	2.2e-38	3.08e-37	1399	Predicted age	NA
PWY.6285	-0.569613	0.0434523	4.14e-37	5.67e-36	1399	Predicted age	NA
FASYN.ELONG.PWY	-0.420946	0.0322672	8.67e-37	1.16e-35	1399	Predicted age	NA
PWY.5675	-0.834913	0.0643688	2.08e-36	2.73e-35	1399	Predicted age	NA
PWY0.862	-0.424938	0.0328628	3.31e-36	4.27e-35	1399	Predicted age	NA
PWY0.1415	-0.707135	0.0547439	3.87e-36	4.9e-35	1399	Predicted age	NA
PWY.7664	-0.422082	0.0327864	6.41e-36	7.96e-35	1399	Predicted age	NA
PWY.5747	-0.782076	0.0609981	1.19e-35	1.45e-34	1399	Predicted age	NA
PWY.6353	0.598347	0.0469738	3.24e-35	3.87e-34	1399	Predicted age	NA
PWY.5860	-0.549336	0.0433309	6.12e-35	7.19e-34	1399	Predicted age	NA
PWY.7196	0.710537	0.0563899	1.48e-34	1.7e-33	1399	Predicted age	NA
PWY.7254	-0.6829	0.0547904	6.97e-34	7.9e-33	1399	Predicted age	NA
FAO.PWY	-0.86977	0.06991	9.02e-34	1.01e-32	1399	Predicted age	NA
PWY.5083	-0.741607	0.0597081	1.14e-33	1.25e-32	1399	Predicted age	NA
PWY.5920	-0.549645	0.0443691	1.63e-33	1.76e-32	1399	Predicted age	NA
GLYCOLYSIS	0.190582	0.0154814	4.54e-33	4.82e-32	1399	Predicted age	NA
PWY.6305	0.452866	0.0369769	7.87e-33	8.22e-32	1399	Predicted age	NA
TCA.GLYOX.BYPASS	-0.71055	0.0582231	1.28e-32	1.31e-31	1399	Predicted age	NA
PWY.5850	-0.593087	0.0487404	1.89e-32	1.89e-31	1399	Predicted age	NA
PWY.5896	-0.593087	0.0487404	1.89e-32	1.89e-31	1399	Predicted age	NA
PWY.5837	-0.64225	0.0528524	2.27e-32	2.23e-31	1399	Predicted age	NA
KETOGLUCONMET.PWY	-1.06337	0.0878305	3.73e-32	3.61e-31	1399	Predicted age	NA
GLYCOLYSIS.TCA.GLYOX.BYPASS	-0.658308	0.054392	3.89e-32	3.71e-31	1399	Predicted age	NA
PWY0.42	-0.7331	0.0608186	6.74e-32	6.34e-31	1399	Predicted age	NA
PWY0.1061	-0.790909	0.0656857	7.95e-32	7.37e-31	1399	Predicted age	NA
PWY.5791	-0.583128	0.0484535	8.25e-32	7.54e-31	1399	Predicted age	NA
PWY.5918	-0.61195	0.0509202	9.93e-32	8.95e-31	1399	Predicted age	NA
THRESYN.PWY	-0.120994	0.0100789	1.15e-31	1.02e-30	1399	Predicted age	NA
P105.PWY	-0.589063	0.0491369	1.38e-31	1.21e-30	1399	Predicted age	NA
PWY.7663	-0.289862	0.0242154	1.67e-31	1.45e-30	1399	Predicted age	NA
PWY.4242	0.15537	0.012994	1.93e-31	1.65e-30	1399	Predicted age	NA
PWY.7446	-0.487218	0.0408395	2.71e-31	2.29e-30	1399	Predicted age	NA
GLYOXYLATE.BYPASS	-0.779131	0.0656721	5.33e-31	4.44e-30	1399	Predicted age	NA
KDO.NAGLIPASYN.PWY	-0.449809	0.0380397	8.3e-31	6.75e-30	1399	Predicted age	NA
PWY0.1338	-0.689331	0.0582961	8.31e-31	6.75e-30	1399	Predicted age	NA
PWY.5723	-0.708324	0.0599928	9.95e-31	7.98e-30	1399	Predicted age	NA
PWY.6803	-0.777667	0.0659009	1.06e-30	8.39e-30	1399	Predicted age	NA
PWY.6823	-0.388362	0.0330279	1.68e-30	1.31e-29	1399	Predicted age	NA
HSERMETANA.PWY	0.155583	0.0132427	1.85e-30	1.43e-29	1399	Predicted age	NA
PWY.5862	-0.515669	0.0440782	3.16e-30	2.41e-29	1399	Predicted age	NA
UBISYN.PWY	-0.510691	0.0439526	7.6e-30	5.75e-29	1399	Predicted age	NA
ORNDEG.PWY	-0.502605	0.0432716	7.75e-30	5.79e-29	1399	Predicted age	NA
PWY.6708	-0.524776	0.0452695	1.01e-29	7.44e-29	1399	Predicted age	NA
PWY.5189	-0.674572	0.0583364	1.35e-29	9.89e-29	1399	Predicted age	NA
PWY.4702	-0.733934	0.063534	1.52e-29	1.09e-28	1399	Predicted age	NA
PWY0.166	-0.624379	0.0540431	1.51e-29	1.09e-28	1399	Predicted age	NA
PWY.7560	0.241049	0.0208741	1.59e-29	1.12e-28	1399	Predicted age	NA
COMPLETE.ARO.PWY	0.0871599	0.00757548	2.57e-29	1.8e-28	1399	Predicted age	NA
PWY.5855	-0.522433	0.0455813	4.02e-29	2.73e-28	1399	Predicted age	NA
PWY.5856	-0.522433	0.0455813	4.02e-29	2.73e-28	1399	Predicted age	NA
PWY.5857	-0.522433	0.0455813	4.02e-29	2.73e-28	1399	Predicted age	NA
PWY.7187	-0.539142	0.0470643	4.34e-29	2.92e-28	1399	Predicted age	NA
DTDPRHAMSYN.PWY	0.179769	0.0157056	4.65e-29	3.09e-28	1399	Predicted age	NA
UDPNAGSYN.PWY	-0.211951	0.0186034	8.5e-29	5.59e-28	1399	Predicted age	NA
GLYCOL.GLYOXDEG.PWY	-0.62151	0.0548516	1.57e-28	1.02e-27	1399	Predicted age	NA
PWY.7384	-0.391928	0.0346659	2.03e-28	1.31e-27	1399	Predicted age	NA
PWY.5861	-0.566756	0.0502195	2.5e-28	1.6e-27	1399	Predicted age	NA
GLCMANNANAUT.PWY	0.498705	0.0445941	7.46e-28	4.72e-27	1399	Predicted age	NA
PWY.5705	-0.528309	0.0475591	1.57e-27	9.84e-27	1399	Predicted age	NA
PWY.5845	-0.576979	0.0524032	4.28e-27	2.66e-26	1399	Predicted age	NA
ECASYN.PWY	-0.538582	0.0489517	4.97e-27	3.06e-26	1399	Predicted age	NA
GLUCONEO.PWY	0.330413	0.0302876	1.2e-26	7.3e-26	1399	Predicted age	NA
PWY.821	-0.495246	0.0454553	1.38e-26	8.34e-26	1399	Predicted age	NA
GLUCARDEG.PWY	-0.673746	0.0619408	1.65e-26	9.9e-26	1399	Predicted age	NA
NONOXIPENT.PWY	0.181292	0.0166929	1.96e-26	1.16e-25	1399	Predicted age	NA
PWY.5897	-0.606447	0.0558728	2.09e-26	1.21e-25	1399	Predicted age	NA
PWY.5898	-0.606447	0.0558728	2.09e-26	1.21e-25	1399	Predicted age	NA
PWY.5899	-0.606447	0.0558728	2.09e-26	1.21e-25	1399	Predicted age	NA
PWY.5656	-0.54351	0.0501148	2.31e-26	1.31e-25	1399	Predicted age	NA
PWY.6527	0.173004	0.0159528	2.3e-26	1.31e-25	1399	Predicted age	NA
COA.PWY	0.130249	0.0121516	8.14e-26	4.58e-25	1399	Predicted age	NA
DENOVOPURINE2.PWY	-0.426916	0.0398905	1.01e-25	5.63e-25	1399	Predicted age	NA
RIBOSYN2.PWY	0.276125	0.0258242	1.06e-25	5.85e-25	1399	Predicted age	NA
PWY.7204	-0.579064	0.054602	2.53e-25	1.39e-24	1399	Predicted age	NA
ARGDEG.PWY	-0.385921	0.0365283	3.77e-25	2.03e-24	1399	Predicted age	NA
ORNARGDEG.PWY	-0.385921	0.0365283	3.77e-25	2.03e-24	1399	Predicted age	NA
PWY.3001	-0.0929968	0.00881325	4.26e-25	2.28e-24	1399	Predicted age	NA
PWY.7269	-0.616714	0.0590288	1.19e-24	6.29e-24	1399	Predicted age	NA
PWY.7111	-0.0752856	0.00726458	2.7e-24	1.42e-23	1399	Predicted age	NA
PWY.6969	-0.542176	0.0525637	4.33e-24	2.26e-23	1399	Predicted age	NA
PWY.5838	-0.578332	0.0562623	6.09e-24	3.15e-23	1399	Predicted age	NA
COLANSYN.PWY	0.493634	0.0480323	6.21e-24	3.19e-23	1399	Predicted age	NA
PWY.6590	0.563284	0.0548455	6.67e-24	3.4e-23	1399	Predicted age	NA
CENTFERM.PWY	0.572779	0.0558937	8.3e-24	4.2e-23	1399	Predicted age	NA
PWY.6385	0.0744742	0.0072736	8.97e-24	4.51e-23	1399	Predicted age	NA
PWY.4041	-0.24956	0.0244053	1.03e-23	5.13e-23	1399	Predicted age	NA
ASPASN.PWY	0.165899	0.0162376	1.11e-23	5.48e-23	1399	Predicted age	NA
SALVADEHYPOX.PWY	0.519967	0.0512799	2.36e-23	1.16e-22	1399	Predicted age	NA
PWY.7094	-0.531256	0.0528179	5.15e-23	2.51e-22	1399	Predicted age	NA
PWY66.399	0.555953	0.0559325	1.54e-22	7.43e-22	1399	Predicted age	NA
PWY.5173	-0.820249	0.0834123	4.14e-22	1.99e-21	1399	Predicted age	NA
PWY0.41	-0.312855	0.0321628	1.12e-21	5.34e-21	1399	Predicted age	NA
PWY.6606	0.372555	0.0384521	1.58e-21	7.5e-21	1399	Predicted age	NA
HCAMHPDEG.PWY	-0.413722	0.0435404	8.62e-21	4.02e-20	1399	Predicted age	NA
PWY.6690	-0.413722	0.0435404	8.62e-21	4.02e-20	1399	Predicted age	NA
PWY.7209	0.571919	0.0612532	3.82e-20	1.77e-19	1399	Predicted age	NA
PWY.7383	0.564847	0.0611156	9.04e-20	4.16e-19	1399	Predicted age	NA
PWY.7184	-0.614946	0.0667587	1.14e-19	5.23e-19	1399	Predicted age	NA
MET.SAM.PWY	0.231514	0.025135	1.16e-19	5.28e-19	1399	Predicted age	NA
PRPP.PWY	-0.361866	0.0393223	1.26e-19	5.69e-19	1399	Predicted age	NA
PWY0.1277	-0.364488	0.0396231	1.28e-19	5.74e-19	1399	Predicted age	NA
PWY.6470	0.559372	0.0610694	1.81e-19	8.06e-19	1399	Predicted age	NA
GALACTARDEG.PWY	-0.592515	0.0651482	3.17e-19	1.39e-18	1399	Predicted age	NA
GLUCARGALACTSUPER.PWY	-0.592515	0.0651482	3.17e-19	1.39e-18	1399	Predicted age	NA
PWY.5030	0.592396	0.0662267	1.15e-18	5.03e-18	1399	Predicted age	NA
GLUCUROCAT.PWY	0.412965	0.0468207	3.34e-18	1.45e-17	1399	Predicted age	NA
HEME.BIOSYNTHESIS.II	-0.521437	0.0593771	4.62e-18	1.99e-17	1399	Predicted age	NA
P221.PWY	-0.48751	0.0557541	6.37e-18	2.72e-17	1399	Predicted age	NA
ARGININE.SYN4.PWY	0.603228	0.0697805	1.46e-17	6.18e-17	1399	Predicted age	NA
PPGPPMET.PWY	0.720784	0.0857698	1.05e-16	4.44e-16	1399	Predicted age	NA
PWY.5863	-0.3475	0.0414463	1.23e-16	5.16e-16	1399	Predicted age	NA
PWY0.1479	-0.438699	0.0525072	1.56e-16	6.5e-16	1399	Predicted age	NA
GLUCOSE1PMETAB.PWY	-0.412252	0.0498296	3.01e-16	1.25e-15	1399	Predicted age	NA
PWY.6630	-0.269076	0.0330229	8.14e-16	3.35e-15	1399	Predicted age	NA
PWY.5384	-0.262556	0.0322842	9.19e-16	3.75e-15	1399	Predicted age	NA
P161.PWY	-0.533415	0.065784	1.11e-15	4.51e-15	1399	Predicted age	NA
PWY.922	-0.256408	0.0322833	4.08e-15	1.65e-14	1399	Predicted age	NA
X1CMET2.PWY	0.0614248	0.00779043	6.37e-15	2.56e-14	1399	Predicted age	NA
SO4ASSIM.PWY	-0.515128	0.0658722	1.03e-14	4.12e-14	1399	Predicted age	NA
PWY66.389	-0.699295	0.0899762	1.49e-14	5.9e-14	1399	Predicted age	NA
NAD.BIOSYNTHESIS.II	-0.464367	0.0599917	1.91e-14	7.53e-14	1399	Predicted age	NA
REDCITCYC	-0.250962	0.0324529	2e-14	7.83e-14	1399	Predicted age	NA
PWY.7323	0.48193	0.0623841	2.12e-14	8.25e-14	1399	Predicted age	NA
ILEUSYN.PWY	-0.0515953	0.00680082	5.97e-14	2.3e-13	1399	Predicted age	NA
VALSYN.PWY	-0.0515953	0.00680082	5.97e-14	2.3e-13	1399	Predicted age	NA
PWY.5659	0.258881	0.0341681	6.43e-14	2.46e-13	1399	Predicted age	NA
PWY.7208	0.200476	0.0271392	2.57e-13	9.79e-13	1399	Predicted age	NA
PWY0.881	-0.304917	0.0417238	4.56e-13	1.72e-12	1399	Predicted age	NA
RHAMCAT.PWY	0.277313	0.0389512	1.74e-12	6.53e-12	1399	Predicted age	NA
PWY.6531	-0.494983	0.0698415	2.17e-12	8.09e-12	1399	Predicted age	NA
PWY.6901	0.198781	0.0280645	2.23e-12	8.29e-12	1399	Predicted age	NA
SULFATE.CYS.PWY	-0.429795	0.0610509	3.01e-12	1.11e-11	1399	Predicted age	NA
PWY0.162	0.164419	0.0234831	4.01e-12	1.47e-11	1399	Predicted age	NA
PWY.5910	-0.1796	0.0259176	6.42e-12	2.35e-11	1399	Predicted age	NA
PWY0.1241	-0.436814	0.0630939	6.71e-12	2.44e-11	1399	Predicted age	NA
METHGLYUT.PWY	-0.40419	0.058916	1.03e-11	3.72e-11	1399	Predicted age	NA
PWY.5121	0.326877	0.0477051	1.09e-11	3.92e-11	1399	Predicted age	NA
RUMP.PWY	0.410778	0.0604286	1.57e-11	5.63e-11	1399	Predicted age	NA
PWY.7242	0.32482	0.0478655	1.7e-11	6.04e-11	1399	Predicted age	NA
ARG.POLYAMINE.SYN	-0.435039	0.0648564	2.86e-11	1.01e-10	1399	Predicted age	NA
P42.PWY	-0.399964	0.0596344	2.9e-11	1.02e-10	1399	Predicted age	NA
PWY.5347	0.163262	0.0245836	4.47e-11	1.57e-10	1399	Predicted age	NA
HEXITOLDEGSUPER.PWY	0.286371	0.0432357	5.01e-11	1.74e-10	1399	Predicted age	NA
HOMOSER.METSYN.PWY	0.195378	0.02969	6.63e-11	2.3e-10	1399	Predicted age	NA
HEMESYN2.PWY	-0.37297	0.0567366	6.91e-11	2.38e-10	1399	Predicted age	NA
METSYN.PWY	0.169002	0.0257474	7.39e-11	2.53e-10	1399	Predicted age	NA
POLYAMSYN.PWY	-0.419306	0.0648296	1.37e-10	4.68e-10	1399	Predicted age	NA
PYRIDNUCSYN.PWY	-0.0743521	0.0115371	1.59e-10	5.4e-10	1399	Predicted age	NA
PWY.5971	-0.435007	0.0675854	1.68e-10	5.67e-10	1399	Predicted age	NA
GLYCOGENSYNTH.PWY	0.0981598	0.0152922	1.88e-10	6.31e-10	1399	Predicted age	NA
PWY.5345	-0.385246	0.0606587	2.89e-10	9.65e-10	1399	Predicted age	NA
LACTOSECAT.PWY	0.358649	0.0565046	2.96e-10	9.83e-10	1399	Predicted age	NA
PWY.2942	-0.0591284	0.00931809	3e-10	9.91e-10	1399	Predicted age	NA
HISDEG.PWY	0.416792	0.0667766	5.73e-10	1.89e-09	1399	Predicted age	NA
GALACTUROCAT.PWY	0.292392	0.0471557	7.4e-10	2.42e-09	1399	Predicted age	NA
NAGLIPASYN.PWY	-0.41932	0.0679593	8.92e-10	2.91e-09	1399	Predicted age	NA
CITRULBIO.PWY	0.411329	0.0673344	1.3e-09	4.21e-09	1399	Predicted age	NA
PWY.4984	0.408544	0.0671119	1.48e-09	4.77e-09	1399	Predicted age	NA
PWY.6549	0.335986	0.0554865	1.8e-09	5.78e-09	1399	Predicted age	NA
PWY.622	0.300749	0.0500088	2.31e-09	7.37e-09	1399	Predicted age	NA
GALACT.GLUCUROCAT.PWY	0.341748	0.0569535	2.5e-09	7.96e-09	1399	Predicted age	NA
PWY.2723	-0.307488	0.0517683	3.6e-09	1.14e-08	1399	Predicted age	NA
PWY.6284	-0.371469	0.06292	4.46e-09	1.4e-08	1399	Predicted age	NA
GLYCOCAT.PWY	-0.285091	0.0487543	6.21e-09	1.94e-08	1399	Predicted age	NA
BRANCHED.CHAIN.AA.SYN.PWY	-0.0438824	0.00759973	9.55e-09	2.98e-08	1399	Predicted age	NA
P164.PWY	0.36847	0.0646008	1.43e-08	4.45e-08	1399	Predicted age	NA
PWY.6396	-0.285432	0.0504138	1.82e-08	5.61e-08	1399	Predicted age	NA
PWY.7385	-0.38263	0.0682688	2.51e-08	7.68e-08	1399	Predicted age	NA
P461.PWY	0.296084	0.0534205	3.56e-08	1.08e-07	1399	Predicted age	NA
PWY.5989	-0.178344	0.0327424	6.05e-08	1.83e-07	1399	Predicted age	NA
PWY.7315	-0.35588	0.0667494	1.13e-07	3.42e-07	1399	Predicted age	NA
PWY.5103	-0.0409643	0.00771846	1.3e-07	3.89e-07	1399	Predicted age	NA
PWY.724	-0.0450948	0.00880992	3.51e-07	1.05e-06	1399	Predicted age	NA
PWY.5973	-0.120102	0.0243159	8.79e-07	2.6e-06	1399	Predicted age	NA
PWY0.1298	-0.269391	0.054967	1.07e-06	3.14e-06	1399	Predicted age	NA
PWY4LZ.257	-0.302695	0.0617871	1.08e-06	3.16e-06	1399	Predicted age	NA
THISYNARA.PWY	0.0922441	0.0191337	1.59e-06	4.65e-06	1399	Predicted age	NA
FUC.RHAMCAT.PWY	-0.299148	0.0621722	1.66e-06	4.83e-06	1399	Predicted age	NA
FERMENTATION.PWY	-0.251828	0.0525462	1.82e-06	5.29e-06	1399	Predicted age	NA
P621.PWY	0.325108	0.0687422	2.48e-06	7.13e-06	1399	Predicted age	NA
PHOSLIPSYN.PWY	0.142241	0.0303134	2.97e-06	8.45e-06	1399	Predicted age	NA
PWY0.1261	-0.254327	0.0546162	3.52e-06	9.99e-06	1399	Predicted age	NA
PWY3O.355	-0.334228	0.0735018	5.91e-06	1.66e-05	1399	Predicted age	NA
TCA	-0.258308	0.0568939	6.1e-06	1.71e-05	1399	Predicted age	NA
PWY.5265	-0.192858	0.043418	9.63e-06	2.67e-05	1399	Predicted age	NA
OANTIGEN.PWY	0.0667881	0.0151048	1.06e-05	2.92e-05	1399	Predicted age	NA
POLYAMINSYN3.PWY	0.18504	0.0418959	1.08e-05	2.98e-05	1399	Predicted age	NA
PWY.6588	-0.327067	0.0753638	1.53e-05	4.19e-05	1399	Predicted age	NA
PWY.7388	-0.139295	0.0323424	1.77e-05	4.82e-05	1399	Predicted age	NA
P122.PWY	-0.262499	0.0623561	2.72e-05	7.37e-05	1399	Predicted age	NA
PWY.7221	0.0326318	0.00776685	2.82e-05	7.61e-05	1399	Predicted age	NA
DAPLYSINESYN.PWY	-0.117279	0.0281986	3.39e-05	9.11e-05	1399	Predicted age	NA
PWY.7210	-0.257839	0.0622186	3.62e-05	9.67e-05	1399	Predicted age	NA
PWY.5497	-0.279034	0.0690196	5.57e-05	0.000147775	1399	Predicted age	NA
PWY.5913	-0.152347	0.0379119	6.18e-05	0.000163208	1399	Predicted age	NA
P4.PWY	0.148472	0.0369753	6.25e-05	0.000164034	1399	Predicted age	NA
PWY.841	0.114466	0.0285048	6.26e-05	0.000164034	1399	Predicted age	NA
GLUDEG.I.PWY	-0.2018	0.0502982	6.35e-05	0.000165719	1399	Predicted age	NA
P108.PWY	-0.264448	0.0662335	6.87e-05	0.000178766	1399	Predicted age	NA
PWY.7013	0.290898	0.0766188	0.000152964	0.000393166	1399	Predicted age	NA
PWY.1269	-0.247841	0.0659932	0.000180079	0.000459271	1399	Predicted age	NA
PWY.7198	0.139901	0.0376485	0.000210426	0.000534595	1399	Predicted age	NA
PWY0.1586	0.0879486	0.0238079	0.00022919	0.000577804	1399	Predicted age	NA
HISTSYN.PWY	-0.0380762	0.010476	0.000288781	0.000714353	1399	Predicted age	NA
PWY.6612	-0.261766	0.072623	0.000323824	0.000798039	1399	Predicted age	NA
P441.PWY	-0.172801	0.0482122	0.000349788	0.000858807	1399	Predicted age	NA
PWY.5367	-0.268618	0.0756633	0.000397778	0.000969399	1399	Predicted age	NA
PWY.6545	-0.223026	0.0631554	0.000427146	0.00103332	1399	Predicted age	NA
PWY66.398	-0.142062	0.0413271	0.000604477	0.00145163	1399	Predicted age	NA
PWY.7229	0.0959007	0.0284708	0.000777642	0.00185394	1399	Predicted age	NA
FOLSYN.PWY	-0.238281	0.071401	0.000868488	0.00204301	1399	Predicted age	NA
PWY.6507	0.15657	0.0470592	0.000900392	0.00210839	1399	Predicted age	NA
GLYCOLYSIS.E.D	-0.168512	0.0516284	0.00112538	0.00262588	1399	Predicted age	NA
NONMEVIPP.PWY	0.0293776	0.00940836	0.00183016	0.00422542	1399	Predicted age	NA
PWY.5100	0.0466963	0.0156443	0.00288627	0.00657151	1399	Predicted age	NA
PWY.5097	-0.0252796	0.00904257	0.0052515	0.0115183	1399	Predicted age	NA
PWY.3841	0.0214434	0.00770625	0.00546513	0.011947	1399	Predicted age	NA
PWY.6471	0.108957	0.0398901	0.00638627	0.0137776	1399	Predicted age	NA
PWY.7392	0.149031	0.056663	0.00862915	0.0181405	1399	Predicted age	NA
SER.GLYSYN.PWY	0.0302039	0.0123974	0.0149621	0.0297433	1399	Predicted age	NA
P124.PWY	0.133076	0.0552003	0.016051	0.0316213	1399	Predicted age	NA
PWY.6126	0.0728227	0.0313726	0.0204238	0.0396427	1399	Predicted age	NA
PWY.5464	-0.118195	0.052163	0.0236114	0.0452954	1399	Predicted age	NA
FUCCAT.PWY	-0.144046	0.0640147	0.0245944	0.047044	1399	Predicted age	NA
BIOTIN.BIOSYNTHESIS.PWY	0.114107	0.0510102	0.0254479	0.0482557	1399	Predicted age	NA
ARGORNPROST.PWY	-0.0982288	0.0443151	0.0268113	0.0505497	1399	Predicted age	NA
PWY.6386	0.0158499	0.00720924	0.0280729	0.0524844	1399	Predicted age	NA
PWY.2941	0.0715893	0.0330378	0.0304139	0.0562145	1399	Predicted age	NA
PWY.7539	0.117563	0.0544236	0.0309307	0.0570095	1399	Predicted age	NA
PWY.6122	-0.0144449	0.0069493	0.0378353	0.0674678	1399	Predicted age	NA
PWY.6277	-0.0144449	0.0069493	0.0378353	0.0674678	1399	Predicted age	NA
PWY.5690	-0.101803	0.0515528	0.0484964	0.0835357	1399	Predicted age	NA
ANAGLYCOLYSIS.PWY	-0.014651	0.00749679	0.0508707	0.0871691	1399	Predicted age	NA
PWY4FS.7	0.0593649	0.0315139	0.0598079	0.0993778	1399	Predicted age	NA
PWY4FS.8	0.0593788	0.0315137	0.0597467	0.0993778	1399	Predicted age	NA
ARGSYNBSUB.PWY	0.0193419	0.010578	0.0676867	0.111067	1399	Predicted age	NA
PWY.5154	0.0981092	0.0555164	0.0774113	0.125813	1399	Predicted age	NA
PWY.7117	0.0376429	0.0238017	0.113989	0.175245	1399	Predicted age	NA
THISYN.PWY	-0.102469	0.0649659	0.114959	0.176325	1399	Predicted age	NA
ARGSYN.PWY	0.0155018	0.0100319	0.122514	0.18704	1399	Predicted age	NA
PWY.7400	0.0152616	0.010018	0.127882	0.192996	1399	Predicted age	NA
PWY.7197	0.0527885	0.0354407	0.13659	0.204265	1399	Predicted age	NA
PWY.6892	0.0973091	0.0661743	0.141653	0.209928	1399	Predicted age	NA
PWY.6595	-0.100094	0.0687588	0.145691	0.214463	1399	Predicted age	NA
PWY.6737	0.0141284	0.00969251	0.145162	0.214463	1399	Predicted age	NA
PWY.7332	0.0489525	0.0336066	0.145442	0.214463	1399	Predicted age	NA
PWY.6121	-0.00945858	0.00659423	0.15169	0.222298	1399	Predicted age	NA
PWY.6147	0.0747969	0.055394	0.177148	0.253398	1399	Predicted age	NA
POLYISOPRENSYN.PWY	-0.0736095	0.0549683	0.180748	0.257987	1399	Predicted age	NA
PENTOSE.P.PWY	-0.0362405	0.028384	0.201887	0.282042	1399	Predicted age	NA
PWY.7228	0.0419288	0.0333097	0.208341	0.289827	1399	Predicted age	NA
PWY.6151	-0.0116056	0.00923956	0.2093	0.290547	1399	Predicted age	NA
PWY66.409	0.0603219	0.0486897	0.21559	0.297396	1399	Predicted age	NA
PWY.5022	-0.0634687	0.051369	0.216836	0.298489	1399	Predicted age	NA
PWY.7328	-0.0554312	0.0461883	0.230299	0.313093	1399	Predicted age	NA
PWY.6387	0.00838186	0.00701014	0.232026	0.31479	1399	Predicted age	NA
COA.PWY.1	-0.0103303	0.00883145	0.242315	0.325394	1399	Predicted age	NA
PWY.6859	-0.065382	0.0561861	0.244758	0.326013	1399	Predicted age	NA
PWY.6125	0.0381807	0.034045	0.262286	0.345168	1399	Predicted age	NA
PWY0.1297	0.0473229	0.0502593	0.346575	0.442037	1399	Predicted age	NA
PWY.6749	-0.0289898	0.0312215	0.353302	0.448082	1399	Predicted age	NA
P125.PWY	0.0636409	0.0706483	0.367845	0.461912	1399	Predicted age	NA
PYRIDNUCSAL.PWY	0.0391054	0.050328	0.437284	0.52795	1399	Predicted age	NA
PWY.7282	-0.047164	0.061192	0.440983	0.531441	1399	Predicted age	NA
PWY.4981	0.046806	0.0617195	0.448359	0.538359	1399	Predicted age	NA
PWY.7003	0.0421089	0.0568462	0.45897	0.548098	1399	Predicted age	NA
PYRIDOXSYN.PWY	-0.0542968	0.0746019	0.466845	0.554484	1399	Predicted age	NA
PWY.7234	0.0279982	0.0386612	0.469068	0.55612	1399	Predicted age	NA
PWY.5104	-0.0405222	0.0565238	0.473553	0.559421	1399	Predicted age	NA
PEPTIDOGLYCANSYN.PWY	0.0039458	0.00716202	0.581767	0.663436	1399	Predicted age	NA
PWY.7115	0.0180921	0.0370923	0.625798	0.701491	1399	Predicted age	NA
PWY.5686	0.00264627	0.00828659	0.749514	0.816523	1399	Predicted age	NA
PWY.5005	0.0165737	0.0610833	0.786178	0.842517	1399	Predicted age	NA
PWY.7219	-0.00194715	0.00774404	0.801512	0.85339	1399	Predicted age	NA
PWY.5994	-0.0141815	0.0570453	0.803706	0.854343	1399	Predicted age	NA
PWY.7220	0.00806003	0.035597	0.820906	0.864328	1399	Predicted age	NA
PWY.7222	0.00806003	0.035597	0.820906	0.864328	1399	Predicted age	NA
PWY.6519	0.0107169	0.0492007	0.827601	0.868519	1399	Predicted age	NA
PWY.7211	0.0110627	0.0595476	0.852645	0.887664	1399	Predicted age	NA
GLUTORN.PWY	-0.001512	0.00987835	0.878371	0.907598	1399	Predicted age	NA
PWY0.781	0.00531735	0.0415855	0.898274	0.922981	1399	Predicted age	NA
PWY0.845	-0.00620908	0.0748281	0.933881	0.94855	1399	Predicted age	NA
PWY.7316	-0.00280575	0.0397891	0.943793	0.952479	1399	Predicted age	NA
GALACTARDEG.PWY	-0.990096	0.206709	2.44e-06	8.58e-05	589	Allergy	One or more diagnoses at 5 years
GLUCARGALACTSUPER.PWY	-0.990096	0.206709	2.44e-06	8.58e-05	589	Allergy	One or more diagnoses at 5 years
PWY.5083	-0.9185	0.193599	3.55e-06	0.000118596	589	Allergy	One or more diagnoses at 5 years
AST.PWY	-0.692849	0.162049	2.23e-05	0.000374438	589	Allergy	One or more diagnoses at 5 years
PWY0.1061	-0.891018	0.210466	2.67e-05	0.000435049	589	Allergy	One or more diagnoses at 5 years
PWY.6823	-0.429796	0.104391	4.39e-05	0.000586045	589	Allergy	One or more diagnoses at 5 years
GLUCARDEG.PWY	-0.803223	0.196908	5.53e-05	0.000697281	589	Allergy	One or more diagnoses at 5 years
HSERMETANA.PWY	0.177058	0.0437398	6e-05	0.000742578	589	Allergy	One or more diagnoses at 5 years
FAO.PWY	-0.759449	0.188294	6.23e-05	0.000756339	589	Allergy	One or more diagnoses at 5 years
PWY.6285	-0.54794	0.13876	9.38e-05	0.000963634	589	Allergy	One or more diagnoses at 5 years
PWY.7187	-0.491883	0.126485	0.000112251	0.00110918	589	Allergy	One or more diagnoses at 5 years
PWY.7094	-0.565842	0.146203	0.000120935	0.00117079	589	Allergy	One or more diagnoses at 5 years
PWY0.1338	-0.652593	0.169598	0.00013222	0.00120991	589	Allergy	One or more diagnoses at 5 years
PWY0.166	-0.578039	0.151211	0.000146108	0.00128421	589	Allergy	One or more diagnoses at 5 years
PWY.5705	-0.483826	0.132098	0.000272251	0.00192782	589	Allergy	One or more diagnoses at 5 years
PWY.7446	-0.44061	0.120359	0.000274165	0.00192782	589	Allergy	One or more diagnoses at 5 years
PWY0.42	-0.714358	0.195896	0.000289357	0.00197235	589	Allergy	One or more diagnoses at 5 years
PWY.7254	-0.639996	0.177208	0.000330461	0.00222978	589	Allergy	One or more diagnoses at 5 years
DENOVOPURINE2.PWY	-0.424134	0.119301	0.000408213	0.00248769	589	Allergy	One or more diagnoses at 5 years
GLYOXYLATE.BYPASS	-0.631651	0.177716	0.000409574	0.00248769	589	Allergy	One or more diagnoses at 5 years
PWY.7204	-0.594637	0.168292	0.000442641	0.00258267	589	Allergy	One or more diagnoses at 5 years
PWY.6123	0.112244	0.0322108	0.000529586	0.00287613	589	Allergy	One or more diagnoses at 5 years
PRPP.PWY	-0.399016	0.115977	0.000621987	0.00327155	589	Allergy	One or more diagnoses at 5 years
PWY.5723	-0.621133	0.182399	0.000705997	0.00365586	589	Allergy	One or more diagnoses at 5 years
P105.PWY	-0.536244	0.155462	0.000751807	0.00383364	589	Allergy	One or more diagnoses at 5 years
PWY.5173	-0.664302	0.197647	0.000846825	0.00414371	589	Allergy	One or more diagnoses at 5 years
PWY.5747	-0.66301	0.197714	0.000849832	0.00414371	589	Allergy	One or more diagnoses at 5 years
TCA.GLYOX.BYPASS	-0.582715	0.172663	0.000881158	0.00423463	589	Allergy	One or more diagnoses at 5 years
METH.ACETATE.PWY	0.698107	0.211521	0.00102406	0.00475048	589	Allergy	One or more diagnoses at 5 years
GLYCOLYSIS.TCA.GLYOX.BYPASS	-0.523641	0.1573	0.00105304	0.00481803	589	Allergy	One or more diagnoses at 5 years
PWY.5656	-0.489404	0.149354	0.00111194	0.00501878	589	Allergy	One or more diagnoses at 5 years
ECASYN.PWY	-0.522859	0.160108	0.00115579	0.00518166	589	Allergy	One or more diagnoses at 5 years
PWY.5920	-0.461814	0.141717	0.00124619	0.00547667	589	Allergy	One or more diagnoses at 5 years
PWY.6708	-0.446741	0.138259	0.0013019	0.00564186	589	Allergy	One or more diagnoses at 5 years
PWY.5304	0.627811	0.195548	0.00139744	0.00593228	589	Allergy	One or more diagnoses at 5 years
PWY.5675	-0.586914	0.180918	0.00138587	0.00593228	589	Allergy	One or more diagnoses at 5 years
PWY.5855	-0.452306	0.14226	0.0015535	0.00632769	589	Allergy	One or more diagnoses at 5 years
PWY.5856	-0.452306	0.14226	0.0015535	0.00632769	589	Allergy	One or more diagnoses at 5 years
PWY.5857	-0.452306	0.14226	0.0015535	0.00632769	589	Allergy	One or more diagnoses at 5 years
PWY.5918	-0.471131	0.146174	0.0015427	0.00632769	589	Allergy	One or more diagnoses at 5 years
PWY.6803	-0.640485	0.203564	0.00173701	0.00690667	589	Allergy	One or more diagnoses at 5 years
UBISYN.PWY	-0.428857	0.136496	0.00176332	0.00695757	589	Allergy	One or more diagnoses at 5 years
KDO.NAGLIPASYN.PWY	-0.387014	0.124903	0.00203812	0.00777981	589	Allergy	One or more diagnoses at 5 years
ORNDEG.PWY	-0.39349	0.126023	0.00203243	0.00777981	589	Allergy	One or more diagnoses at 5 years
HEMESYN2.PWY	-0.551548	0.179985	0.00232133	0.00862576	589	Allergy	One or more diagnoses at 5 years
SO4ASSIM.PWY	-0.615657	0.201279	0.00232431	0.00862576	589	Allergy	One or more diagnoses at 5 years
PWY.4242	0.113037	0.0366807	0.00242067	0.00888465	589	Allergy	One or more diagnoses at 5 years
PWY.4702	-0.621015	0.203983	0.00253349	0.00913904	589	Allergy	One or more diagnoses at 5 years
PWY.5861	-0.461438	0.152723	0.00267624	0.00945889	589	Allergy	One or more diagnoses at 5 years
PWY0.881	-0.389322	0.128173	0.00284116	0.00998891	589	Allergy	One or more diagnoses at 5 years
PWY.5189	-0.525368	0.175646	0.00289694	0.0101317	589	Allergy	One or more diagnoses at 5 years
COA.PWY	0.106247	0.0354161	0.0030174	0.0104436	589	Allergy	One or more diagnoses at 5 years
LPSSYN.PWY	-0.309509	0.103743	0.00312271	0.0106973	589	Allergy	One or more diagnoses at 5 years
PWY.821	-0.43439	0.146541	0.00315724	0.0107604	589	Allergy	One or more diagnoses at 5 years
PWY.5838	-0.478866	0.164071	0.00370281	0.0125557	589	Allergy	One or more diagnoses at 5 years
PWY.5845	-0.357056	0.122545	0.00379553	0.0127352	589	Allergy	One or more diagnoses at 5 years
SULFATE.CYS.PWY	-0.537712	0.185109	0.00381292	0.0127352	589	Allergy	One or more diagnoses at 5 years
PWY.5862	-0.376508	0.129844	0.00396073	0.013163	589	Allergy	One or more diagnoses at 5 years
HEME.BIOSYNTHESIS.II	-0.55233	0.192178	0.00422152	0.0136499	589	Allergy	One or more diagnoses at 5 years
PWY.5850	-0.388213	0.134854	0.00428877	0.0137076	589	Allergy	One or more diagnoses at 5 years
PWY.5896	-0.388213	0.134854	0.00428877	0.0137076	589	Allergy	One or more diagnoses at 5 years
P221.PWY	-0.455303	0.159326	0.00441894	0.0139898	589	Allergy	One or more diagnoses at 5 years
PWY.6163	0.0722548	0.0253245	0.00455486	0.0142847	589	Allergy	One or more diagnoses at 5 years
PWY.5345	-0.515518	0.183517	0.00513376	0.0158035	589	Allergy	One or more diagnoses at 5 years
PWY.5910	-0.23097	0.0822771	0.00516334	0.0158216	589	Allergy	One or more diagnoses at 5 years
PWY.5860	-0.408715	0.145139	0.00519583	0.0158485	589	Allergy	One or more diagnoses at 5 years
GLYCOL.GLYOXDEG.PWY	-0.408824	0.146071	0.00529821	0.0160873	589	Allergy	One or more diagnoses at 5 years
PWY.5840	-0.385577	0.139376	0.00587409	0.0176752	589	Allergy	One or more diagnoses at 5 years
PWY.5791	-0.439895	0.160957	0.00664197	0.0197193	589	Allergy	One or more diagnoses at 5 years
PWY0.1241	-0.55233	0.203206	0.0067981	0.0199172	589	Allergy	One or more diagnoses at 5 years
PWY.922	-0.269847	0.099759	0.00726974	0.021206	589	Allergy	One or more diagnoses at 5 years
PWY0.1533	-0.243677	0.0916744	0.0080736	0.0232464	589	Allergy	One or more diagnoses at 5 years
ANAGLYCOLYSIS.PWY	0.0581961	0.0219352	0.00819215	0.0234865	589	Allergy	One or more diagnoses at 5 years
PWY.6969	-0.438792	0.16644	0.0094139	0.0267595	589	Allergy	One or more diagnoses at 5 years
PWY.6531	-0.454129	0.175698	0.00998676	0.0281483	589	Allergy	One or more diagnoses at 5 years
PWY.1042	0.110171	0.0426832	0.0100893	0.0283179	589	Allergy	One or more diagnoses at 5 years
PWY.7357	0.100076	0.0391901	0.0109656	0.0306487	589	Allergy	One or more diagnoses at 5 years
PWY.6124	0.0886291	0.034799	0.0111235	0.0309603	589	Allergy	One or more diagnoses at 5 years
PWY0.1415	-0.449091	0.177346	0.0116498	0.0320249	589	Allergy	One or more diagnoses at 5 years
PWY.5837	-0.42144	0.167849	0.0123584	0.0334227	589	Allergy	One or more diagnoses at 5 years
PWY0.41	-0.274513	0.109282	0.0122734	0.0334227	589	Allergy	One or more diagnoses at 5 years
ARO.PWY	0.0593207	0.0236904	0.0126044	0.0339506	589	Allergy	One or more diagnoses at 5 years
CALVIN.PWY	0.114016	0.0461083	0.0145449	0.0388639	589	Allergy	One or more diagnoses at 5 years
PWY.5100	0.116837	0.0477575	0.0147197	0.0390189	589	Allergy	One or more diagnoses at 5 years
PWY.5897	-0.404513	0.165654	0.0149436	0.0391464	589	Allergy	One or more diagnoses at 5 years
PWY.5898	-0.404513	0.165654	0.0149436	0.0391464	589	Allergy	One or more diagnoses at 5 years
PWY.5899	-0.404513	0.165654	0.0149436	0.0391464	589	Allergy	One or more diagnoses at 5 years
METHGLYUT.PWY	-0.460776	0.188662	0.0150387	0.0392415	589	Allergy	One or more diagnoses at 5 years
NAD.BIOSYNTHESIS.II	-0.463985	0.190086	0.0153012	0.0396169	589	Allergy	One or more diagnoses at 5 years
PWY.7384	-0.279097	0.114755	0.0155376	0.0400739	589	Allergy	One or more diagnoses at 5 years
GOLPDLCAT.PWY	0.38957	0.161157	0.0160025	0.0411141	589	Allergy	One or more diagnoses at 5 years
PWY.6396	-0.384747	0.158796	0.0164219	0.0420301	589	Allergy	One or more diagnoses at 5 years
GLYCOGENSYNTH.PWY	0.118301	0.049279	0.0169129	0.0431215	589	Allergy	One or more diagnoses at 5 years
NONMEVIPP.PWY	0.0730669	0.0305291	0.0172156	0.0435832	589	Allergy	One or more diagnoses at 5 years
PWY.5265	-0.283115	0.118731	0.0174194	0.0437449	589	Allergy	One or more diagnoses at 5 years
KETOGLUCONMET.PWY	-0.564177	0.238773	0.0184621	0.0458772	589	Allergy	One or more diagnoses at 5 years
PWY.3841	0.0546082	0.022941	0.0184745	0.0458772	589	Allergy	One or more diagnoses at 5 years
PWY.5686	0.0623925	0.0264402	0.0186933	0.0462486	589	Allergy	One or more diagnoses at 5 years
PWY.6588	-0.534765	0.227653	0.0192722	0.0473303	589	Allergy	One or more diagnoses at 5 years
PWY.7221	0.0586949	0.0252081	0.0203316	0.0497491	589	Allergy	One or more diagnoses at 5 years
COMPLETE.ARO.PWY	0.0530679	0.0230652	0.0218432	0.0528669	589	Allergy	One or more diagnoses at 5 years
X1CMET2.PWY	0.0529557	0.0229493	0.0219554	0.0529465	589	Allergy	One or more diagnoses at 5 years
ARGDEG.PWY	-0.272602	0.119607	0.0230167	0.0545217	589	Allergy	One or more diagnoses at 5 years
ORNARGDEG.PWY	-0.272602	0.119607	0.0230167	0.0545217	589	Allergy	One or more diagnoses at 5 years
TRNA.CHARGING.PWY	0.0680283	0.0298438	0.0229971	0.0545217	589	Allergy	One or more diagnoses at 5 years
POLYAMSYN.PWY	-0.442302	0.194123	0.0231909	0.0547404	589	Allergy	One or more diagnoses at 5 years
ARG.POLYAMINE.SYN	-0.403699	0.178528	0.0242845	0.0565229	589	Allergy	One or more diagnoses at 5 years
PWY0.1277	-0.256331	0.115104	0.0268472	0.0620551	589	Allergy	One or more diagnoses at 5 years
PWY.5104	-0.378086	0.173162	0.0294008	0.0671447	589	Allergy	One or more diagnoses at 5 years
PWY.6386	0.0506649	0.0231989	0.0294338	0.0671447	589	Allergy	One or more diagnoses at 5 years
PWY.7184	-0.379038	0.174069	0.0298406	0.0676147	589	Allergy	One or more diagnoses at 5 years
PEPTIDOGLYCANSYN.PWY	0.0493053	0.0227338	0.0305845	0.0687894	589	Allergy	One or more diagnoses at 5 years
FUCCAT.PWY	-0.409169	0.190011	0.0316942	0.0710462	589	Allergy	One or more diagnoses at 5 years
BRANCHED.CHAIN.AA.SYN.PWY	0.0505056	0.0235094	0.0329516	0.0728231	589	Allergy	One or more diagnoses at 5 years
FUC.RHAMCAT.PWY	-0.389404	0.182021	0.033032	0.0728231	589	Allergy	One or more diagnoses at 5 years
PWY.5659	-0.213439	0.101005	0.0351909	0.076822	589	Allergy	One or more diagnoses at 5 years
DTDPRHAMSYN.PWY	0.0943251	0.044706	0.0360982	0.0780376	589	Allergy	One or more diagnoses at 5 years
P124.PWY	0.312228	0.151156	0.0393047	0.0836164	589	Allergy	One or more diagnoses at 5 years
PPGPPMET.PWY	0.502914	0.244096	0.0398096	0.0841546	589	Allergy	One or more diagnoses at 5 years
PWY4LZ.257	-0.370091	0.179556	0.0397625	0.0841546	589	Allergy	One or more diagnoses at 5 years
PWY.5103	0.0490644	0.0239127	0.0411172	0.0863719	589	Allergy	One or more diagnoses at 5 years
PWY.7456	0.346247	0.169318	0.0413719	0.0866347	589	Allergy	One or more diagnoses at 5 years
NONOXIPENT.PWY	0.107266	0.0528982	0.0430339	0.0898332	589	Allergy	One or more diagnoses at 5 years
P108.PWY	-0.435525	0.215432	0.0437108	0.090962	589	Allergy	One or more diagnoses at 5 years
TRPSYN.PWY	0.0995893	0.0496487	0.0453283	0.0936476	589	Allergy	One or more diagnoses at 5 years
P161.PWY	-0.389173	0.194632	0.0460323	0.0945889	589	Allergy	One or more diagnoses at 5 years
PWY.6387	0.0446904	0.0223581	0.0461616	0.0945889	589	Allergy	One or more diagnoses at 5 years
P122.PWY	-0.365189	0.18421	0.0478939	0.0969489	589	Allergy	One or more diagnoses at 5 years
PWY.724	0.0530859	0.0268157	0.0482091	0.0972921	589	Allergy	One or more diagnoses at 5 years
PWY66.409	-0.266133	0.135287	0.0496352	0.0998685	589	Allergy	One or more diagnoses at 5 years
PWY.1861	0.330982	0.168605	0.0510757	0.102458	589	Allergy	One or more diagnoses at 5 years
PWY.6151	0.0569212	0.0291933	0.0521099	0.103909	589	Allergy	One or more diagnoses at 5 years
PYRIDOXSYN.PWY	-0.443687	0.231119	0.0556242	0.109285	589	Allergy	One or more diagnoses at 5 years
HCAMHPDEG.PWY	-0.280979	0.147214	0.0571904	0.111695	589	Allergy	One or more diagnoses at 5 years
PWY.6690	-0.280979	0.147214	0.0571904	0.111695	589	Allergy	One or more diagnoses at 5 years
SER.GLYSYN.PWY	0.0709053	0.0372331	0.0573523	0.111695	589	Allergy	One or more diagnoses at 5 years
PWY0.845	-0.435088	0.229362	0.0585321	0.113661	589	Allergy	One or more diagnoses at 5 years
PWY.1269	-0.349593	0.185874	0.0605619	0.116586	589	Allergy	One or more diagnoses at 5 years
PWY.7219	0.0460549	0.0245754	0.0616101	0.118055	589	Allergy	One or more diagnoses at 5 years
P42.PWY	-0.345687	0.185658	0.0631099	0.120107	589	Allergy	One or more diagnoses at 5 years
PWY.5692	-0.194172	0.106379	0.0684686	0.127047	589	Allergy	One or more diagnoses at 5 years
URDEGR.PWY	-0.194172	0.106379	0.0684686	0.127047	589	Allergy	One or more diagnoses at 5 years
NAGLIPASYN.PWY	-0.375906	0.206226	0.0691259	0.127912	589	Allergy	One or more diagnoses at 5 years
PWY.5022	-0.29522	0.162356	0.0697851	0.128775	589	Allergy	One or more diagnoses at 5 years
PWY0.1298	-0.286357	0.163605	0.0807124	0.147311	589	Allergy	One or more diagnoses at 5 years
RHAMCAT.PWY	-0.185827	0.10639	0.0812204	0.147834	589	Allergy	One or more diagnoses at 5 years
TCA	-0.272169	0.156813	0.0838014	0.150888	589	Allergy	One or more diagnoses at 5 years
HISTSYN.PWY	0.0580502	0.0335477	0.0849843	0.152197	589	Allergy	One or more diagnoses at 5 years
PWY.7560	0.101986	0.0594405	0.0867331	0.154845	589	Allergy	One or more diagnoses at 5 years
PWY.2942	0.049668	0.0291206	0.0894534	0.158501	589	Allergy	One or more diagnoses at 5 years
RUMP.PWY	-0.285097	0.168147	0.0905069	0.159943	589	Allergy	One or more diagnoses at 5 years
COA.PWY.1	0.0458311	0.0271715	0.0934343	0.164248	589	Allergy	One or more diagnoses at 5 years
PWY.6270	0.100523	0.0602012	0.095497	0.166631	589	Allergy	One or more diagnoses at 5 years
PWY.6385	0.0378672	0.0229648	0.0997392	0.172606	589	Allergy	One or more diagnoses at 5 years
PWY.5971	-0.3163	0.19315	0.102044	0.176138	589	Allergy	One or more diagnoses at 5 years
PWY.6282	-0.179134	0.109609	0.102754	0.176906	589	Allergy	One or more diagnoses at 5 years
PWY.5097	0.0461964	0.0283116	0.10393	0.178013	589	Allergy	One or more diagnoses at 5 years
GLUDEG.I.PWY	-0.248207	0.153566	0.106571	0.181712	589	Allergy	One or more diagnoses at 5 years
PWY.6630	-0.178126	0.11016	0.106633	0.181712	589	Allergy	One or more diagnoses at 5 years
PWY.6737	0.0469729	0.029076	0.107505	0.182731	589	Allergy	One or more diagnoses at 5 years
PWY.6284	-0.26463	0.165012	0.109319	0.185342	589	Allergy	One or more diagnoses at 5 years
PWY.6305	-0.192893	0.121778	0.113938	0.192685	589	Allergy	One or more diagnoses at 5 years
PWY.7400	0.0459031	0.0295815	0.121522	0.204476	589	Allergy	One or more diagnoses at 5 years
RIBOSYN2.PWY	0.126984	0.0824073	0.124064	0.208228	589	Allergy	One or more diagnoses at 5 years
ARGSYN.PWY	0.0454944	0.0296173	0.125313	0.209797	589	Allergy	One or more diagnoses at 5 years
PWY.7663	-0.122644	0.0810669	0.130934	0.218115	589	Allergy	One or more diagnoses at 5 years
PWY.6731	0.267567	0.178096	0.133798	0.222331	589	Allergy	One or more diagnoses at 5 years
GLUTORN.PWY	0.0432367	0.0289531	0.136116	0.225063	589	Allergy	One or more diagnoses at 5 years
PWY.5690	-0.213084	0.143504	0.138118	0.226689	589	Allergy	One or more diagnoses at 5 years
FASYN.ELONG.PWY	-0.159872	0.107993	0.139322	0.228105	589	Allergy	One or more diagnoses at 5 years
PWY.5464	-0.195374	0.134762	0.148398	0.24178	589	Allergy	One or more diagnoses at 5 years
PWY.7664	-0.158706	0.109655	0.14836	0.24178	589	Allergy	One or more diagnoses at 5 years
PWY.7282	-0.269223	0.186358	0.149195	0.242487	589	Allergy	One or more diagnoses at 5 years
PWY.6527	0.0752712	0.0523995	0.15141	0.24549	589	Allergy	One or more diagnoses at 5 years
POLYISOPRENSYN.PWY	-0.228516	0.159295	0.152087	0.24599	589	Allergy	One or more diagnoses at 5 years
PWY.5497	-0.317442	0.223496	0.156159	0.24771	589	Allergy	One or more diagnoses at 5 years
PWY.7388	-0.141664	0.102129	0.166032	0.260351	589	Allergy	One or more diagnoses at 5 years
PWY.5863	-0.185931	0.134807	0.168561	0.263618	589	Allergy	One or more diagnoses at 5 years
PWY0.1261	-0.18288	0.132769	0.168905	0.263618	589	Allergy	One or more diagnoses at 5 years
REDCITCYC	-0.133282	0.0966926	0.169721	0.264275	589	Allergy	One or more diagnoses at 5 years
PWY0.862	-0.149424	0.109104	0.171362	0.264976	589	Allergy	One or more diagnoses at 5 years
ARGORNPROST.PWY	-0.198416	0.147383	0.180163	0.274769	589	Allergy	One or more diagnoses at 5 years
COBALSYN.PWY	0.134205	0.100479	0.182179	0.277211	589	Allergy	One or more diagnoses at 5 years
P4.PWY	0.138962	0.106012	0.190434	0.287155	589	Allergy	One or more diagnoses at 5 years
ANAEROFRUCAT.PWY	0.0549396	0.0420779	0.193394	0.289975	589	Allergy	One or more diagnoses at 5 years
MET.SAM.PWY	0.083637	0.0708745	0.23845	0.342548	589	Allergy	One or more diagnoses at 5 years
DAPLYSINESYN.PWY	0.10057	0.0864685	0.245269	0.350835	589	Allergy	One or more diagnoses at 5 years
PWY.5347	0.0779974	0.0682546	0.253612	0.359651	589	Allergy	One or more diagnoses at 5 years
ARGSYNBSUB.PWY	0.0358814	0.0315533	0.256021	0.359841	589	Allergy	One or more diagnoses at 5 years
PWY.6168	0.0990456	0.0878118	0.260976	0.364711	589	Allergy	One or more diagnoses at 5 years
GLYCOLYSIS	0.0458571	0.043799	0.296011	0.401901	589	Allergy	One or more diagnoses at 5 years
PWY.622	0.14887	0.144167	0.302209	0.40783	589	Allergy	One or more diagnoses at 5 years
PWY.5484	0.0490754	0.0482756	0.309975	0.414956	589	Allergy	One or more diagnoses at 5 years
HSERMETANA.PWY	0.276231	0.0480966	7.55e-08	2.52e-05	448	Allergy	Atopic dermatitis at 5 years
PWY.5083	-1.07154	0.211841	6.2e-07	0.00013802	448	Allergy	Atopic dermatitis at 5 years
GALACTARDEG.PWY	-1.14108	0.232983	2.35e-06	0.00031418	448	Allergy	Atopic dermatitis at 5 years
GLUCARGALACTSUPER.PWY	-1.14108	0.232983	2.35e-06	0.00031418	448	Allergy	Atopic dermatitis at 5 years
PWY0.1061	-1.10395	0.233476	3.04e-06	0.000338763	448	Allergy	Atopic dermatitis at 5 years
AST.PWY	-0.81796	0.181183	8.14e-06	0.000679287	448	Allergy	Atopic dermatitis at 5 years
FAO.PWY	-0.95307	0.210703	7.82e-06	0.000679287	448	Allergy	Atopic dermatitis at 5 years
METH.ACETATE.PWY	1.03802	0.236368	1.41e-05	0.000896637	448	Allergy	Atopic dermatitis at 5 years
PWY.6123	0.157236	0.0362074	1.74e-05	0.000896637	448	Allergy	Atopic dermatitis at 5 years
PWY.7094	-0.713407	0.163953	1.68e-05	0.000896637	448	Allergy	Atopic dermatitis at 5 years
PWY0.1338	-0.824347	0.191512	2.06e-05	0.000935013	448	Allergy	Atopic dermatitis at 5 years
PWY.6823	-0.398978	0.0948927	3.16e-05	0.00118559	448	Allergy	Atopic dermatitis at 5 years
PWY.6285	-0.658578	0.155182	3.73e-05	0.00131239	448	Allergy	Atopic dermatitis at 5 years
PWY.7187	-0.585416	0.141566	4.24e-05	0.00131978	448	Allergy	Atopic dermatitis at 5 years
PWY.7357	0.176413	0.0427224	4.35e-05	0.00131978	448	Allergy	Atopic dermatitis at 5 years
GLUCARDEG.PWY	-0.922922	0.220411	4.63e-05	0.00132277	448	Allergy	Atopic dermatitis at 5 years
GLYCOGENSYNTH.PWY	0.192786	0.0469919	4.86e-05	0.00132277	448	Allergy	Atopic dermatitis at 5 years
PWY.5304	0.8726	0.212951	4.96e-05	0.00132277	448	Allergy	Atopic dermatitis at 5 years
PWY0.166	-0.67437	0.166693	6.15e-05	0.00136192	448	Allergy	Atopic dermatitis at 5 years
DENOVOPURINE2.PWY	-0.532439	0.134476	8.75e-05	0.00167335	448	Allergy	Atopic dermatitis at 5 years
PWY.7446	-0.537895	0.135895	8.79e-05	0.00167335	448	Allergy	Atopic dermatitis at 5 years
PWY.6163	0.108046	0.0278378	0.000119633	0.00199788	448	Allergy	Atopic dermatitis at 5 years
PWY.5173	-0.822637	0.212703	0.000126345	0.00202457	448	Allergy	Atopic dermatitis at 5 years
PWY.5920	-0.617666	0.158218	0.000147188	0.00218492	448	Allergy	Atopic dermatitis at 5 years
ECASYN.PWY	-0.692674	0.182229	0.000164111	0.00220504	448	Allergy	Atopic dermatitis at 5 years
PWY.5845	-0.517919	0.132432	0.000165457	0.00220504	448	Allergy	Atopic dermatitis at 5 years
PWY.5862	-0.558007	0.143168	0.000168349	0.00220504	448	Allergy	Atopic dermatitis at 5 years
PWY0.42	-0.83069	0.217501	0.000152862	0.00220504	448	Allergy	Atopic dermatitis at 5 years
P105.PWY	-0.645448	0.173283	0.000220577	0.00266172	448	Allergy	Atopic dermatitis at 5 years
PWY.5705	-0.539503	0.147156	0.000275916	0.00307186	448	Allergy	Atopic dermatitis at 5 years
COA.PWY	0.145922	0.0400041	0.000295964	0.0031148	448	Allergy	Atopic dermatitis at 5 years
GLYOXYLATE.BYPASS	-0.729823	0.2002	0.000298424	0.0031148	448	Allergy	Atopic dermatitis at 5 years
PWY.5861	-0.639298	0.169567	0.000285345	0.0031148	448	Allergy	Atopic dermatitis at 5 years
PWY.7254	-0.719443	0.197344	0.000298259	0.0031148	448	Allergy	Atopic dermatitis at 5 years
ARO.PWY	0.0943741	0.0259442	0.000307442	0.0031202	448	Allergy	Atopic dermatitis at 5 years
PWY.7204	-0.681488	0.187822	0.000318297	0.00317347	448	Allergy	Atopic dermatitis at 5 years
KDO.NAGLIPASYN.PWY	-0.48977	0.135498	0.000335205	0.00323541	448	Allergy	Atopic dermatitis at 5 years
PWY.5918	-0.607218	0.162485	0.000333466	0.00323541	448	Allergy	Atopic dermatitis at 5 years
PWY.4242	0.149857	0.0418717	0.000382882	0.0034102	448	Allergy	Atopic dermatitis at 5 years
HEME.BIOSYNTHESIS.II	-0.74177	0.208777	0.000440395	0.00377159	448	Allergy	Atopic dermatitis at 5 years
PRPP.PWY	-0.480855	0.132989	0.000439765	0.00377159	448	Allergy	Atopic dermatitis at 5 years
PWY.7221	0.102542	0.028684	0.000452543	0.00377874	448	Allergy	Atopic dermatitis at 5 years
PWY.5838	-0.640174	0.178312	0.000541859	0.00442354	448	Allergy	Atopic dermatitis at 5 years
TCA.GLYOX.BYPASS	-0.67648	0.188837	0.000543009	0.00442354	448	Allergy	Atopic dermatitis at 5 years
CALVIN.PWY	0.188971	0.0544414	0.000568934	0.00447116	448	Allergy	Atopic dermatitis at 5 years
HEMESYN2.PWY	-0.703937	0.204034	0.000640584	0.0049757	448	Allergy	Atopic dermatitis at 5 years
PWY.5189	-0.60711	0.176819	0.000651599	0.00500309	448	Allergy	Atopic dermatitis at 5 years
SO4ASSIM.PWY	-0.733565	0.214196	0.000672437	0.00510441	448	Allergy	Atopic dermatitis at 5 years
PWY.5675	-0.710014	0.203989	0.000711981	0.00534386	448	Allergy	Atopic dermatitis at 5 years
GLYCOL.GLYOXDEG.PWY	-0.51436	0.151585	0.000752544	0.00540537	448	Allergy	Atopic dermatitis at 5 years
PWY.5656	-0.562558	0.165474	0.000735445	0.00540537	448	Allergy	Atopic dermatitis at 5 years
PWY0.1415	-0.68175	0.19962	0.000739104	0.00540537	448	Allergy	Atopic dermatitis at 5 years
PWY.5747	-0.740438	0.219168	0.00079321	0.00557752	448	Allergy	Atopic dermatitis at 5 years
COMPLETE.ARO.PWY	0.0844692	0.0253526	0.000934897	0.00618328	448	Allergy	Atopic dermatitis at 5 years
GLYCOLYSIS.TCA.GLYOX.BYPASS	-0.588315	0.172612	0.000966743	0.00626975	448	Allergy	Atopic dermatitis at 5 years
PWY.6124	0.130837	0.0395234	0.00100753	0.00647146	448	Allergy	Atopic dermatitis at 5 years
PWY0.1241	-0.761037	0.229754	0.00105476	0.00664697	448	Allergy	Atopic dermatitis at 5 years
ORNDEG.PWY	-0.449582	0.136938	0.00110762	0.00685086	448	Allergy	Atopic dermatitis at 5 years
PWY.5837	-0.62076	0.191419	0.0013398	0.00760991	448	Allergy	Atopic dermatitis at 5 years
SULFATE.CYS.PWY	-0.635802	0.197038	0.00134427	0.00760991	448	Allergy	Atopic dermatitis at 5 years
PWY.5850	-0.493441	0.151235	0.00137945	0.00767893	448	Allergy	Atopic dermatitis at 5 years
PWY.5896	-0.493441	0.151235	0.00137945	0.00767893	448	Allergy	Atopic dermatitis at 5 years
NONOXIPENT.PWY	0.201219	0.0629389	0.00148739	0.0080127	448	Allergy	Atopic dermatitis at 5 years
UBISYN.PWY	-0.496636	0.155251	0.00147797	0.0080127	448	Allergy	Atopic dermatitis at 5 years
PWY.5897	-0.578202	0.181866	0.00166845	0.00850811	448	Allergy	Atopic dermatitis at 5 years
PWY.5898	-0.578202	0.181866	0.00166845	0.00850811	448	Allergy	Atopic dermatitis at 5 years
PWY.5899	-0.578202	0.181866	0.00166845	0.00850811	448	Allergy	Atopic dermatitis at 5 years
PWY.6803	-0.749614	0.230758	0.00161007	0.00850811	448	Allergy	Atopic dermatitis at 5 years
PWY0.881	-0.46769	0.144643	0.00166851	0.00850811	448	Allergy	Atopic dermatitis at 5 years
PWY.5860	-0.522409	0.163361	0.0016925	0.00856506	448	Allergy	Atopic dermatitis at 5 years
METHGLYUT.PWY	-0.668808	0.20948	0.00172839	0.00868093	448	Allergy	Atopic dermatitis at 5 years
PWY.5840	-0.491988	0.155856	0.00190028	0.00933375	448	Allergy	Atopic dermatitis at 5 years
PWY.1042	0.152145	0.0495166	0.00225232	0.0104603	448	Allergy	Atopic dermatitis at 5 years
PWY.5345	-0.595269	0.193697	0.00224791	0.0104603	448	Allergy	Atopic dermatitis at 5 years
PWY.5686	0.0958817	0.0308508	0.0021803	0.0104603	448	Allergy	Atopic dermatitis at 5 years
PWY.5723	-0.651801	0.210462	0.00232111	0.0104603	448	Allergy	Atopic dermatitis at 5 years
PWY.6386	0.0811488	0.0261687	0.00239074	0.0104603	448	Allergy	Atopic dermatitis at 5 years
PWY.6708	-0.500777	0.160718	0.0022444	0.0104603	448	Allergy	Atopic dermatitis at 5 years
PWY.5855	-0.508322	0.165453	0.00257285	0.0108055	448	Allergy	Atopic dermatitis at 5 years
PWY.5856	-0.508322	0.165453	0.00257285	0.0108055	448	Allergy	Atopic dermatitis at 5 years
PWY.5857	-0.508322	0.165453	0.00257285	0.0108055	448	Allergy	Atopic dermatitis at 5 years
PWY.6588	-0.770108	0.252926	0.0026823	0.0110603	448	Allergy	Atopic dermatitis at 5 years
PWY.4702	-0.692514	0.229184	0.00290495	0.0117607	448	Allergy	Atopic dermatitis at 5 years
PWY.6969	-0.553973	0.185343	0.00295482	0.0118481	448	Allergy	Atopic dermatitis at 5 years
PWY.5791	-0.541314	0.181651	0.00332348	0.0127591	448	Allergy	Atopic dermatitis at 5 years
PWY0.1533	-0.257435	0.0876173	0.00347313	0.0132574	448	Allergy	Atopic dermatitis at 5 years
ANAGLYCOLYSIS.PWY	0.0780753	0.0260098	0.00351036	0.0133234	448	Allergy	Atopic dermatitis at 5 years
FUC.RHAMCAT.PWY	-0.577944	0.197138	0.00354523	0.0133797	448	Allergy	Atopic dermatitis at 5 years
LPSSYN.PWY	-0.332648	0.111035	0.00361247	0.0135569	448	Allergy	Atopic dermatitis at 5 years
DTDPRHAMSYN.PWY	0.146809	0.0498897	0.00391678	0.0144213	448	Allergy	Atopic dermatitis at 5 years
PWY0.1298	-0.513469	0.176871	0.00387889	0.0144213	448	Allergy	Atopic dermatitis at 5 years
PWY0.41	-0.360379	0.124925	0.00410727	0.0149112	448	Allergy	Atopic dermatitis at 5 years
PWY.821	-0.484765	0.165669	0.00428534	0.0153904	448	Allergy	Atopic dermatitis at 5 years
NONMEVIPP.PWY	0.100932	0.0346995	0.00434765	0.0154934	448	Allergy	Atopic dermatitis at 5 years
TRNA.CHARGING.PWY	0.102282	0.0357153	0.0043836	0.0154934	448	Allergy	Atopic dermatitis at 5 years
PWY.7219	0.0798155	0.0277776	0.00485028	0.0170325	448	Allergy	Atopic dermatitis at 5 years
PEPTIDOGLYCANSYN.PWY	0.0733949	0.0257102	0.00500835	0.0172452	448	Allergy	Atopic dermatitis at 5 years
BRANCHED.CHAIN.AA.SYN.PWY	0.073669	0.026154	0.00506715	0.0172697	448	Allergy	Atopic dermatitis at 5 years
NAGLIPASYN.PWY	-0.63958	0.222326	0.00523243	0.0174763	448	Allergy	Atopic dermatitis at 5 years
PWY.7384	-0.363913	0.130061	0.00559636	0.0180597	448	Allergy	Atopic dermatitis at 5 years
PWY.5103	0.0727685	0.0261926	0.00569721	0.0182963	448	Allergy	Atopic dermatitis at 5 years
PWY.5910	-0.246505	0.088829	0.00575184	0.0182963	448	Allergy	Atopic dermatitis at 5 years
PWY0.1277	-0.358263	0.129043	0.00572982	0.0182963	448	Allergy	Atopic dermatitis at 5 years
PWY.6387	0.0705447	0.0253442	0.00604755	0.0188774	448	Allergy	Atopic dermatitis at 5 years
X1CMET2.PWY	0.0687496	0.0249503	0.00610152	0.0188828	448	Allergy	Atopic dermatitis at 5 years
NAD.BIOSYNTHESIS.II	-0.552717	0.204972	0.007272	0.0217834	448	Allergy	Atopic dermatitis at 5 years
PWY4LZ.257	-0.547118	0.202899	0.00748769	0.0222301	448	Allergy	Atopic dermatitis at 5 years
PWY.5100	0.145815	0.0545726	0.00781799	0.0229132	448	Allergy	Atopic dermatitis at 5 years
PWY.6531	-0.527712	0.197309	0.00775874	0.0229132	448	Allergy	Atopic dermatitis at 5 years
SER.GLYSYN.PWY	0.111366	0.0419077	0.00815785	0.023489	448	Allergy	Atopic dermatitis at 5 years
PWY.1269	-0.55107	0.200612	0.00836113	0.0237669	448	Allergy	Atopic dermatitis at 5 years
PWY.6282	-0.318708	0.118664	0.00845942	0.0238434	448	Allergy	Atopic dermatitis at 5 years
PWY.922	-0.285701	0.108587	0.00938526	0.0259064	448	Allergy	Atopic dermatitis at 5 years
GLUDEG.I.PWY	-0.459814	0.176854	0.00963342	0.0260531	448	Allergy	Atopic dermatitis at 5 years
PWY.3841	0.0675247	0.0259636	0.00961194	0.0260531	448	Allergy	Atopic dermatitis at 5 years
PWY.7388	-0.275925	0.105909	0.00948692	0.0260531	448	Allergy	Atopic dermatitis at 5 years
TRPSYN.PWY	0.153299	0.0589514	0.00962071	0.0260531	448	Allergy	Atopic dermatitis at 5 years
PWY.6151	0.0873839	0.0328265	0.00967812	0.0260685	448	Allergy	Atopic dermatitis at 5 years
FASYN.ELONG.PWY	-0.300239	0.114308	0.0100537	0.0268634	448	Allergy	Atopic dermatitis at 5 years
PWY.7664	-0.302997	0.115528	0.0101543	0.0270243	448	Allergy	Atopic dermatitis at 5 years
P42.PWY	-0.512481	0.198804	0.010263	0.0272051	448	Allergy	Atopic dermatitis at 5 years
PWY.6396	-0.396248	0.154608	0.0107075	0.0282711	448	Allergy	Atopic dermatitis at 5 years
GOLPDLCAT.PWY	0.468668	0.185408	0.0119291	0.0312496	448	Allergy	Atopic dermatitis at 5 years
P221.PWY	-0.393846	0.155431	0.0124367	0.0322005	448	Allergy	Atopic dermatitis at 5 years
PWY.5022	-0.467303	0.184495	0.0124047	0.0322005	448	Allergy	Atopic dermatitis at 5 years
PWY0.845	-0.619882	0.247776	0.0127148	0.0327934	448	Allergy	Atopic dermatitis at 5 years
KETOGLUCONMET.PWY	-0.671502	0.268566	0.0127669	0.032801	448	Allergy	Atopic dermatitis at 5 years
PWY.5104	-0.486273	0.195091	0.0130457	0.0332615	448	Allergy	Atopic dermatitis at 5 years
P161.PWY	-0.547398	0.221487	0.0140082	0.0350892	448	Allergy	Atopic dermatitis at 5 years
PYRIDOXSYN.PWY	-0.61904	0.250993	0.0140252	0.0350892	448	Allergy	Atopic dermatitis at 5 years
P108.PWY	-0.564478	0.229178	0.0142542	0.035529	448	Allergy	Atopic dermatitis at 5 years
POLYAMSYN.PWY	-0.518155	0.210387	0.0144952	0.0359956	448	Allergy	Atopic dermatitis at 5 years
PWY.7184	-0.470582	0.192295	0.0147831	0.0365744	448	Allergy	Atopic dermatitis at 5 years
POLYISOPRENSYN.PWY	-0.412826	0.169677	0.0153666	0.0378779	448	Allergy	Atopic dermatitis at 5 years
PWY.6527	0.146398	0.0601743	0.0154431	0.0379264	448	Allergy	Atopic dermatitis at 5 years
HCAMHPDEG.PWY	-0.406095	0.165647	0.0155782	0.0379791	448	Allergy	Atopic dermatitis at 5 years
PWY.6690	-0.406095	0.165647	0.0155782	0.0379791	448	Allergy	Atopic dermatitis at 5 years
P122.PWY	-0.508006	0.20939	0.0156577	0.038034	448	Allergy	Atopic dermatitis at 5 years
ARGDEG.PWY	-0.32195	0.135845	0.0182151	0.0428439	448	Allergy	Atopic dermatitis at 5 years
ORNARGDEG.PWY	-0.32195	0.135845	0.0182151	0.0428439	448	Allergy	Atopic dermatitis at 5 years
P124.PWY	0.395017	0.167531	0.0188114	0.0440914	448	Allergy	Atopic dermatitis at 5 years
ARG.POLYAMINE.SYN	-0.4767	0.201679	0.0188866	0.0441128	448	Allergy	Atopic dermatitis at 5 years
PWY.6737	0.0768233	0.0326861	0.0191921	0.0446702	448	Allergy	Atopic dermatitis at 5 years
PWY.5097	0.0747034	0.0318971	0.0196201	0.0452752	448	Allergy	Atopic dermatitis at 5 years
GLUTORN.PWY	0.0717078	0.0307747	0.0202479	0.0464796	448	Allergy	Atopic dermatitis at 5 years
RIBOSYN2.PWY	0.215549	0.0925775	0.0204399	0.0467597	448	Allergy	Atopic dermatitis at 5 years
ARGSYN.PWY	0.0752677	0.0325721	0.0212999	0.0482316	448	Allergy	Atopic dermatitis at 5 years
PWY.7400	0.075078	0.0324806	0.0212629	0.0482316	448	Allergy	Atopic dermatitis at 5 years
PWY.5863	-0.353582	0.152201	0.0216308	0.0488154	448	Allergy	Atopic dermatitis at 5 years
REDCITCYC	-0.255179	0.11181	0.0229459	0.051609	448	Allergy	Atopic dermatitis at 5 years
PWY66.409	-0.349635	0.152077	0.0233398	0.0521438	448	Allergy	Atopic dermatitis at 5 years
PWY.5265	-0.291527	0.131105	0.0266763	0.0580448	448	Allergy	Atopic dermatitis at 5 years
PWY.6630	-0.162428	0.0734066	0.0277465	0.0599827	448	Allergy	Atopic dermatitis at 5 years
PWY0.862	-0.273763	0.123512	0.0278828	0.0600829	448	Allergy	Atopic dermatitis at 5 years
COBALSYN.PWY	0.254039	0.116145	0.0292429	0.0626098	448	Allergy	Atopic dermatitis at 5 years
PWY.5464	-0.322805	0.147758	0.0294327	0.0628149	448	Allergy	Atopic dermatitis at 5 years
PWY.2942	0.0716769	0.0328602	0.0296864	0.0631546	448	Allergy	Atopic dermatitis at 5 years
PWY.6270	0.151527	0.0695177	0.0298039	0.0632032	448	Allergy	Atopic dermatitis at 5 years
TCA	-0.369909	0.172353	0.0323945	0.0682635	448	Allergy	Atopic dermatitis at 5 years
PWY.7560	0.143865	0.0676049	0.0338844	0.0709554	448	Allergy	Atopic dermatitis at 5 years
PWY.7663	-0.192855	0.0904295	0.0360639	0.0750488	448	Allergy	Atopic dermatitis at 5 years
PPGPPMET.PWY	0.583591	0.278631	0.0367808	0.0760667	448	Allergy	Atopic dermatitis at 5 years
PWY.724	0.0642299	0.0306946	0.0369557	0.0761926	448	Allergy	Atopic dermatitis at 5 years
PWY0.1261	-0.303995	0.146496	0.0385502	0.0789925	448	Allergy	Atopic dermatitis at 5 years
PWY.6168	0.221727	0.107242	0.0395597	0.080513	448	Allergy	Atopic dermatitis at 5 years
ANAEROFRUCAT.PWY	0.108129	0.0524265	0.0400676	0.0806353	448	Allergy	Atopic dermatitis at 5 years
PWY.6385	0.0530577	0.0261432	0.0433091	0.0861026	448	Allergy	Atopic dermatitis at 5 years
RUMP.PWY	-0.379178	0.189048	0.0454902	0.089607	448	Allergy	Atopic dermatitis at 5 years
ARGORNPROST.PWY	-0.28157	0.140665	0.0463525	0.0908019	448	Allergy	Atopic dermatitis at 5 years
PWY.5971	-0.374204	0.187937	0.047079	0.0919555	448	Allergy	Atopic dermatitis at 5 years
PWY.1861	0.361649	0.180875	0.0488589	0.094649	448	Allergy	Atopic dermatitis at 5 years
PWY.5497	-0.476181	0.241102	0.0488831	0.094649	448	Allergy	Atopic dermatitis at 5 years
RHAMCAT.PWY	-0.243365	0.123191	0.0488287	0.094649	448	Allergy	Atopic dermatitis at 5 years
ARGSYNBSUB.PWY	0.0698591	0.0352477	0.0498254	0.0961947	448	Allergy	Atopic dermatitis at 5 years
PWY.6731	0.40509	0.206478	0.0506546	0.0972335	448	Allergy	Atopic dermatitis at 5 years
PWY.6284	-0.334525	0.171238	0.051379	0.0983414	448	Allergy	Atopic dermatitis at 5 years
PWY.5692	-0.210075	0.107772	0.0518942	0.0987616	448	Allergy	Atopic dermatitis at 5 years
URDEGR.PWY	-0.210075	0.107772	0.0518942	0.0987616	448	Allergy	Atopic dermatitis at 5 years
FUCCAT.PWY	-0.411113	0.212816	0.0540215	0.101939	448	Allergy	Atopic dermatitis at 5 years
COA.PWY.1	0.0608585	0.0315804	0.054604	0.102172	448	Allergy	Atopic dermatitis at 5 years
PWY.5659	-0.225775	0.117026	0.0545093	0.102172	448	Allergy	Atopic dermatitis at 5 years
HISTSYN.PWY	0.0699387	0.0375027	0.0628535	0.116305	448	Allergy	Atopic dermatitis at 5 years
PWY.5690	-0.29805	0.161228	0.0651755	0.119608	448	Allergy	Atopic dermatitis at 5 years
PWY.7282	-0.359432	0.205695	0.0836347	0.145112	448	Allergy	Atopic dermatitis at 5 years
GLYCOLYSIS	0.0818867	0.0527394	0.121908	0.197178	448	Allergy	Atopic dermatitis at 5 years
P4.PWY	0.176756	0.117231	0.132326	0.210963	448	Allergy	Atopic dermatitis at 5 years
PWY.5484	0.083638	0.0579655	0.150029	0.230921	448	Allergy	Atopic dermatitis at 5 years
PWY.5347	0.104556	0.074893	0.163388	0.245265	448	Allergy	Atopic dermatitis at 5 years
PWY.7456	0.259108	0.19014	0.174331	0.255941	448	Allergy	Atopic dermatitis at 5 years
MET.SAM.PWY	0.103298	0.0792058	0.19285	0.276446	448	Allergy	Atopic dermatitis at 5 years
PWY.622	0.207607	0.16355	0.208193	0.29217	448	Allergy	Atopic dermatitis at 5 years
PWY.6305	-0.137854	0.145473	0.34406	0.437364	448	Allergy	Atopic dermatitis at 5 years
DAPLYSINESYN.PWY	0.0867498	0.0928919	0.350873	0.443068	448	Allergy	Atopic dermatitis at 5 years
GALACTARDEG.PWY	-1.12951	0.279568	7.03e-05	0.00256914	349	Allergy	Allergic rhinitis at 5 years
GLUCARGALACTSUPER.PWY	-1.12951	0.279568	7.03e-05	0.00256914	349	Allergy	Allergic rhinitis at 5 years
HSERMETANA.PWY	0.222323	0.0567152	0.000112671	0.00369666	349	Allergy	Allergic rhinitis at 5 years
PWY.5083	-0.999033	0.255335	0.000117978	0.00369666	349	Allergy	Allergic rhinitis at 5 years
PWY.6285	-0.575902	0.148827	0.000148964	0.00445537	349	Allergy	Allergic rhinitis at 5 years
AST.PWY	-0.789258	0.207125	0.000283131	0.00745201	349	Allergy	Allergic rhinitis at 5 years
LPSSYN.PWY	-0.433706	0.125606	0.000623358	0.0131018	349	Allergy	Allergic rhinitis at 5 years
PWY.6823	-0.322599	0.0935939	0.000637169	0.0131018	349	Allergy	Allergic rhinitis at 5 years
PWY0.42	-0.842594	0.250338	0.000848862	0.0136232	349	Allergy	Allergic rhinitis at 5 years
GLUCARDEG.PWY	-0.867929	0.264249	0.00116497	0.0153968	349	Allergy	Allergic rhinitis at 5 years
P105.PWY	-0.695444	0.203538	0.00128025	0.0158944	349	Allergy	Allergic rhinitis at 5 years
COA.PWY.1	0.105938	0.0343165	0.00262731	0.0226362	349	Allergy	Allergic rhinitis at 5 years
FAO.PWY	-0.772607	0.252243	0.00245796	0.0226362	349	Allergy	Allergic rhinitis at 5 years
PWY.5656	-0.581574	0.190781	0.00247785	0.0226362	349	Allergy	Allergic rhinitis at 5 years
PWY.5747	-0.784587	0.254332	0.00220023	0.0226362	349	Allergy	Allergic rhinitis at 5 years
PWY.6386	0.0876505	0.0288085	0.00253007	0.0226362	349	Allergy	Allergic rhinitis at 5 years
PWY.6708	-0.552946	0.176491	0.00242681	0.0226362	349	Allergy	Allergic rhinitis at 5 years
PWY.7204	-0.687487	0.218237	0.0026186	0.0226362	349	Allergy	Allergic rhinitis at 5 years
UBISYN.PWY	-0.545583	0.175958	0.0025503	0.0226362	349	Allergy	Allergic rhinitis at 5 years
P124.PWY	0.608789	0.204402	0.00310223	0.0233198	349	Allergy	Allergic rhinitis at 5 years
PEPTIDOGLYCANSYN.PWY	0.0848481	0.0284084	0.00302585	0.0233198	349	Allergy	Allergic rhinitis at 5 years
PWY.5855	-0.552121	0.181419	0.00317336	0.0233198	349	Allergy	Allergic rhinitis at 5 years
PWY.5856	-0.552121	0.181419	0.00317336	0.0233198	349	Allergy	Allergic rhinitis at 5 years
PWY.5857	-0.552121	0.181419	0.00317336	0.0233198	349	Allergy	Allergic rhinitis at 5 years
PWY.7187	-0.505022	0.169591	0.00322926	0.0233198	349	Allergy	Allergic rhinitis at 5 years
PWY.7254	-0.722696	0.233153	0.00308708	0.0233198	349	Allergy	Allergic rhinitis at 5 years
GLUTORN.PWY	0.112852	0.0384581	0.00358872	0.0246299	349	Allergy	Allergic rhinitis at 5 years
PWY0.1338	-0.624057	0.214004	0.00377552	0.0250796	349	Allergy	Allergic rhinitis at 5 years
PWY.7094	-0.527677	0.181558	0.00389197	0.025262	349	Allergy	Allergic rhinitis at 5 years
KDO.NAGLIPASYN.PWY	-0.456137	0.157531	0.00402553	0.0253105	349	Allergy	Allergic rhinitis at 5 years
PWY.5100	0.193118	0.066125	0.00404545	0.0253105	349	Allergy	Allergic rhinitis at 5 years
PWY.6387	0.0804587	0.0279221	0.00420958	0.0256473	349	Allergy	Allergic rhinitis at 5 years
PWY0.166	-0.562106	0.197443	0.00467788	0.0272393	349	Allergy	Allergic rhinitis at 5 years
PYRIDOXSYN.PWY	-0.773339	0.274766	0.0052541	0.0286556	349	Allergy	Allergic rhinitis at 5 years
PWY.6737	0.107985	0.0387221	0.00566927	0.0303283	349	Allergy	Allergic rhinitis at 5 years
PWY0.845	-0.741911	0.266707	0.00578997	0.0304784	349	Allergy	Allergic rhinitis at 5 years
PWY.5705	-0.33637	0.121417	0.00590141	0.0306136	349	Allergy	Allergic rhinitis at 5 years
PWY.6969	-0.620799	0.219511	0.00649811	0.0326394	349	Allergy	Allergic rhinitis at 5 years
PWY.821	-0.533475	0.192705	0.00696619	0.0339537	349	Allergy	Allergic rhinitis at 5 years
HISTSYN.PWY	0.115647	0.0427765	0.00773899	0.0357325	349	Allergy	Allergic rhinitis at 5 years
PWY.6163	0.0880968	0.0328294	0.00781657	0.0357325	349	Allergy	Allergic rhinitis at 5 years
TCA.GLYOX.BYPASS	-0.624041	0.231904	0.00781987	0.0357325	349	Allergy	Allergic rhinitis at 5 years
ARO.PWY	0.0842744	0.0316304	0.00812148	0.035946	349	Allergy	Allergic rhinitis at 5 years
COMPLETE.ARO.PWY	0.081495	0.0308054	0.00857245	0.0376045	349	Allergy	Allergic rhinitis at 5 years
PWY.7446	-0.41358	0.156607	0.00877123	0.0379702	349	Allergy	Allergic rhinitis at 5 years
GLYCOLYSIS.TCA.GLYOX.BYPASS	-0.558816	0.211251	0.0088927	0.0382444	349	Allergy	Allergic rhinitis at 5 years
PWY.7282	-0.547203	0.208146	0.00901288	0.0382611	349	Allergy	Allergic rhinitis at 5 years
PWY.5686	0.0867657	0.033167	0.00930053	0.0392292	349	Allergy	Allergic rhinitis at 5 years
PWY.5920	-0.476631	0.18345	0.0100284	0.0415011	349	Allergy	Allergic rhinitis at 5 years
ECASYN.PWY	-0.518422	0.200659	0.010187	0.0416261	349	Allergy	Allergic rhinitis at 5 years
PWY.724	0.0896189	0.034695	0.0104582	0.0419605	349	Allergy	Allergic rhinitis at 5 years
METHGLYUT.PWY	-0.657855	0.256775	0.010855	0.0432886	349	Allergy	Allergic rhinitis at 5 years
ANAGLYCOLYSIS.PWY	0.0713716	0.0279943	0.0112184	0.0441658	349	Allergy	Allergic rhinitis at 5 years
PWY0.1061	-0.693737	0.270943	0.0112764	0.0441658	349	Allergy	Allergic rhinitis at 5 years
GLYOXYLATE.BYPASS	-0.619263	0.243033	0.0116944	0.0449475	349	Allergy	Allergic rhinitis at 5 years
PWY.7219	0.0773604	0.0304592	0.0115491	0.0449475	349	Allergy	Allergic rhinitis at 5 years
PWY.5103	0.0798468	0.0318101	0.0125834	0.0475856	349	Allergy	Allergic rhinitis at 5 years
PWY.5659	-0.341615	0.136416	0.0127944	0.0481068	349	Allergy	Allergic rhinitis at 5 years
BRANCHED.CHAIN.AA.SYN.PWY	0.0767823	0.0311746	0.0143311	0.0498742	349	Allergy	Allergic rhinitis at 5 years
DENOVOPURINE2.PWY	-0.40659	0.164065	0.0138101	0.0498742	349	Allergy	Allergic rhinitis at 5 years
ORNDEG.PWY	-0.390648	0.156121	0.0142042	0.0498742	349	Allergy	Allergic rhinitis at 5 years
PWY.5189	-0.587021	0.234143	0.0139518	0.0498742	349	Allergy	Allergic rhinitis at 5 years
PWY.5675	-0.598786	0.24175	0.0138879	0.0498742	349	Allergy	Allergic rhinitis at 5 years
PWY.7221	0.0769257	0.0312479	0.0143452	0.0498742	349	Allergy	Allergic rhinitis at 5 years
PWY.7400	0.102316	0.0415764	0.0144014	0.0498742	349	Allergy	Allergic rhinitis at 5 years
ARGSYN.PWY	0.101622	0.041628	0.0151961	0.0515457	349	Allergy	Allergic rhinitis at 5 years
PWY.5173	-0.650812	0.269306	0.0161976	0.0532901	349	Allergy	Allergic rhinitis at 5 years
NONMEVIPP.PWY	0.0957709	0.0402139	0.0178368	0.0569739	349	Allergy	Allergic rhinitis at 5 years
PRPP.PWY	-0.380564	0.159731	0.0178216	0.0569739	349	Allergy	Allergic rhinitis at 5 years
PWY.4702	-0.650504	0.272545	0.0176158	0.0569739	349	Allergy	Allergic rhinitis at 5 years
PWY.1269	-0.583509	0.248162	0.0193234	0.0605467	349	Allergy	Allergic rhinitis at 5 years
PWY.6803	-0.663425	0.283115	0.0200746	0.0623069	349	Allergy	Allergic rhinitis at 5 years
PWY.6531	-0.561528	0.241226	0.0209655	0.0644641	349	Allergy	Allergic rhinitis at 5 years
PWY.6151	0.0873057	0.038332	0.0234421	0.0701132	349	Allergy	Allergic rhinitis at 5 years
DAPLYSINESYN.PWY	0.280231	0.122513	0.0238106	0.070893	349	Allergy	Allergic rhinitis at 5 years
PWY.5723	-0.565421	0.249405	0.0243074	0.0715827	349	Allergy	Allergic rhinitis at 5 years
SO4ASSIM.PWY	-0.580406	0.256269	0.0244	0.0715827	349	Allergy	Allergic rhinitis at 5 years
PWY.5690	-0.434113	0.193394	0.0254182	0.0736792	349	Allergy	Allergic rhinitis at 5 years
PWY.2942	0.0841496	0.0376814	0.0262278	0.0750342	349	Allergy	Allergic rhinitis at 5 years
PWY.5265	-0.318328	0.142566	0.0261986	0.0750342	349	Allergy	Allergic rhinitis at 5 years
PWY.7357	0.116455	0.052111	0.0264889	0.0751279	349	Allergy	Allergic rhinitis at 5 years
PWY.5097	0.0803372	0.0363788	0.0279026	0.0787978	349	Allergy	Allergic rhinitis at 5 years
NAD.BIOSYNTHESIS.II	-0.569316	0.259983	0.0292921	0.0820179	349	Allergy	Allergic rhinitis at 5 years
PWY.3841	0.0638349	0.0294118	0.030778	0.0856213	349	Allergy	Allergic rhinitis at 5 years
PWY0.881	-0.366686	0.168184	0.0308393	0.0856213	349	Allergy	Allergic rhinitis at 5 years
PWY.6396	-0.451668	0.207899	0.0319401	0.0879356	349	Allergy	Allergic rhinitis at 5 years
ARGSYNBSUB.PWY	0.095964	0.0446428	0.0323294	0.0886363	349	Allergy	Allergic rhinitis at 5 years
SULFATE.CYS.PWY	-0.519504	0.241697	0.0326509	0.0886553	349	Allergy	Allergic rhinitis at 5 years
PWY.6305	-0.321462	0.149596	0.033101	0.0892642	349	Allergy	Allergic rhinitis at 5 years
PWY.5345	-0.497888	0.23664	0.0364579	0.0962548	349	Allergy	Allergic rhinitis at 5 years
PWY.5861	-0.414295	0.197099	0.0363537	0.0962548	349	Allergy	Allergic rhinitis at 5 years
PWY0.1261	-0.386605	0.182867	0.0363175	0.0962548	349	Allergy	Allergic rhinitis at 5 years
KETOGLUCONMET.PWY	-0.671928	0.322153	0.0397643	0.103829	349	Allergy	Allergic rhinitis at 5 years
GLYCOGENSYNTH.PWY	0.150878	0.0736611	0.0414113	0.106097	349	Allergy	Allergic rhinitis at 5 years
GLYCOL.GLYOXDEG.PWY	-0.376608	0.183806	0.041221	0.106097	349	Allergy	Allergic rhinitis at 5 years
PWY.5838	-0.428973	0.209781	0.0416937	0.106097	349	Allergy	Allergic rhinitis at 5 years
RHAMCAT.PWY	-0.287976	0.140427	0.0410476	0.106097	349	Allergy	Allergic rhinitis at 5 years
PWY0.41	-0.205949	0.102385	0.0450471	0.113134	349	Allergy	Allergic rhinitis at 5 years
PWY.4242	0.082642	0.0415135	0.0478288	0.118313	349	Allergy	Allergic rhinitis at 5 years
COA.PWY	0.078052	0.0393534	0.0484888	0.119051	349	Allergy	Allergic rhinitis at 5 years
METH.ACETATE.PWY	0.529881	0.272484	0.0526292	0.12685	349	Allergy	Allergic rhinitis at 5 years
PWY.5497	-0.42685	0.22242	0.0559076	0.132328	349	Allergy	Allergic rhinitis at 5 years
PWY.6588	-0.587503	0.305349	0.0555804	0.132328	349	Allergy	Allergic rhinitis at 5 years
HEMESYN2.PWY	-0.470614	0.24751	0.0581699	0.136699	349	Allergy	Allergic rhinitis at 5 years
FUCCAT.PWY	-0.45188	0.240259	0.0608383	0.141055	349	Allergy	Allergic rhinitis at 5 years
PWY0.1241	-0.52895	0.28217	0.0617939	0.142057	349	Allergy	Allergic rhinitis at 5 years
PWY.5304	0.488125	0.263658	0.0649695	0.147924	349	Allergy	Allergic rhinitis at 5 years
PWY.5918	-0.366488	0.198796	0.0662074	0.149706	349	Allergy	Allergic rhinitis at 5 years
FUC.RHAMCAT.PWY	-0.412888	0.228333	0.0716286	0.158704	349	Allergy	Allergic rhinitis at 5 years
ARGDEG.PWY	-0.266588	0.151265	0.0788863	0.170747	349	Allergy	Allergic rhinitis at 5 years
ORNARGDEG.PWY	-0.266588	0.151265	0.0788863	0.170747	349	Allergy	Allergic rhinitis at 5 years
PWY.5104	-0.413762	0.237545	0.0824278	0.174397	349	Allergy	Allergic rhinitis at 5 years
PWY.5845	-0.276445	0.158519	0.0822001	0.174397	349	Allergy	Allergic rhinitis at 5 years
RUMP.PWY	-0.404196	0.231846	0.0821558	0.174397	349	Allergy	Allergic rhinitis at 5 years
X1CMET2.PWY	0.050405	0.0290552	0.0837838	0.176698	349	Allergy	Allergic rhinitis at 5 years
PWY.5840	-0.280616	0.163233	0.0865313	0.181909	349	Allergy	Allergic rhinitis at 5 years
PWY.7184	-0.402753	0.235282	0.0878311	0.183209	349	Allergy	Allergic rhinitis at 5 years
PWY.5897	-0.358504	0.210511	0.0895271	0.184667	349	Allergy	Allergic rhinitis at 5 years
PWY.5898	-0.358504	0.210511	0.0895271	0.184667	349	Allergy	Allergic rhinitis at 5 years
PWY.5899	-0.358504	0.210511	0.0895271	0.184667	349	Allergy	Allergic rhinitis at 5 years
PWY.7384	-0.22684	0.134214	0.0924221	0.189451	349	Allergy	Allergic rhinitis at 5 years
PWY.5862	-0.284463	0.170174	0.0956585	0.193672	349	Allergy	Allergic rhinitis at 5 years
PWY.5837	-0.355869	0.213448	0.0964458	0.194667	349	Allergy	Allergic rhinitis at 5 years
PWY.922	-0.189714	0.114568	0.0993248	0.19865	349	Allergy	Allergic rhinitis at 5 years
ARG.POLYAMINE.SYN	-0.395486	0.244783	0.107223	0.210606	349	Allergy	Allergic rhinitis at 5 years
PWY.622	0.295432	0.183162	0.107666	0.210846	349	Allergy	Allergic rhinitis at 5 years
PWY0.1415	-0.37078	0.235264	0.115989	0.224151	349	Allergy	Allergic rhinitis at 5 years
TCA	-0.335114	0.213229	0.117039	0.224523	349	Allergy	Allergic rhinitis at 5 years
NAGLIPASYN.PWY	-0.447584	0.286884	0.119706	0.226843	349	Allergy	Allergic rhinitis at 5 years
P108.PWY	-0.422332	0.270546	0.119468	0.226843	349	Allergy	Allergic rhinitis at 5 years
PPGPPMET.PWY	0.522443	0.335258	0.120069	0.226843	349	Allergy	Allergic rhinitis at 5 years
GOLPDLCAT.PWY	0.330561	0.213254	0.122234	0.229145	349	Allergy	Allergic rhinitis at 5 years
MET.SAM.PWY	0.143871	0.093417	0.125133	0.233251	349	Allergy	Allergic rhinitis at 5 years
PWY.5910	-0.154242	0.101915	0.131653	0.243783	349	Allergy	Allergic rhinitis at 5 years
PWY.6527	0.101642	0.0672942	0.131895	0.243783	349	Allergy	Allergic rhinitis at 5 years
P42.PWY	-0.330365	0.23407	0.159028	0.279894	349	Allergy	Allergic rhinitis at 5 years
SER.GLYSYN.PWY	0.0662652	0.0468948	0.158536	0.279894	349	Allergy	Allergic rhinitis at 5 years
HCAMHPDEG.PWY	-0.249901	0.178628	0.162707	0.283983	349	Allergy	Allergic rhinitis at 5 years
PWY.6690	-0.249901	0.178628	0.162707	0.283983	349	Allergy	Allergic rhinitis at 5 years
PWY.6385	0.0409775	0.0293693	0.163851	0.283991	349	Allergy	Allergic rhinitis at 5 years
PWY0.1277	-0.193256	0.138556	0.163975	0.283991	349	Allergy	Allergic rhinitis at 5 years
PWY.6123	0.0541758	0.0391311	0.167108	0.287845	349	Allergy	Allergic rhinitis at 5 years
P4.PWY	0.174106	0.128566	0.176549	0.300957	349	Allergy	Allergic rhinitis at 5 years
TRNA.CHARGING.PWY	0.0468773	0.0348462	0.179422	0.303495	349	Allergy	Allergic rhinitis at 5 years
POLYISOPRENSYN.PWY	-0.287355	0.214165	0.180645	0.304001	349	Allergy	Allergic rhinitis at 5 years
P161.PWY	-0.343359	0.25921	0.186212	0.309614	349	Allergy	Allergic rhinitis at 5 years
PWY4LZ.257	-0.310844	0.239538	0.195389	0.320614	349	Allergy	Allergic rhinitis at 5 years
HEME.BIOSYNTHESIS.II	-0.315213	0.249178	0.206733	0.335877	349	Allergy	Allergic rhinitis at 5 years
PWY.1861	0.274007	0.218056	0.20975	0.33994	349	Allergy	Allergic rhinitis at 5 years
PWY.5347	0.10753	0.0861465	0.215737	0.346232	349	Allergy	Allergic rhinitis at 5 years
P221.PWY	-0.204599	0.167463	0.225053	0.35512	349	Allergy	Allergic rhinitis at 5 years
PWY.6630	-0.0803517	0.0660431	0.226603	0.356709	349	Allergy	Allergic rhinitis at 5 years
PWY66.409	-0.219335	0.185073	0.23678	0.370075	349	Allergy	Allergic rhinitis at 5 years
POLYAMSYN.PWY	-0.299352	0.256096	0.24334	0.374107	349	Allergy	Allergic rhinitis at 5 years
PWY0.1298	-0.252819	0.223723	0.259583	0.390191	349	Allergy	Allergic rhinitis at 5 years
GLYCOLYSIS	0.0593266	0.0528632	0.262627	0.391923	349	Allergy	Allergic rhinitis at 5 years
PWY.5850	-0.198757	0.178379	0.265991	0.393833	349	Allergy	Allergic rhinitis at 5 years
PWY.5896	-0.198757	0.178379	0.265991	0.393833	349	Allergy	Allergic rhinitis at 5 years
PWY.6284	-0.247118	0.223986	0.270676	0.397556	349	Allergy	Allergic rhinitis at 5 years
PWY.5022	-0.236227	0.216967	0.277121	0.403419	349	Allergy	Allergic rhinitis at 5 years
P122.PWY	-0.191536	0.184764	0.300624	0.430658	349	Allergy	Allergic rhinitis at 5 years
PWY.5860	-0.195769	0.191656	0.307793	0.43708	349	Allergy	Allergic rhinitis at 5 years
PWY.5971	-0.268047	0.263763	0.310225	0.438198	349	Allergy	Allergic rhinitis at 5 years
GLUDEG.I.PWY	-0.204405	0.208698	0.328987	0.457184	349	Allergy	Allergic rhinitis at 5 years
PWY.6124	0.0464138	0.0474333	0.329339	0.457184	349	Allergy	Allergic rhinitis at 5 years
TRPSYN.PWY	0.0567258	0.0584872	0.332782	0.460991	349	Allergy	Allergic rhinitis at 5 years
PWY.1042	0.0486809	0.0503926	0.334703	0.462677	349	Allergy	Allergic rhinitis at 5 years
PWY.5791	-0.171328	0.212219	0.420073	0.546261	349	Allergy	Allergic rhinitis at 5 years
PWY.5484	0.0468857	0.0588884	0.426499	0.551348	349	Allergy	Allergic rhinitis at 5 years
ARGORNPROST.PWY	-0.121533	0.15983	0.447541	0.574038	349	Allergy	Allergic rhinitis at 5 years
PWY.5464	-0.135723	0.179602	0.450848	0.576035	349	Allergy	Allergic rhinitis at 5 years
DTDPRHAMSYN.PWY	0.0388722	0.0545171	0.477762	0.601397	349	Allergy	Allergic rhinitis at 5 years
PWY.7560	0.0427984	0.0784547	0.585749	0.703326	349	Allergy	Allergic rhinitis at 5 years
CALVIN.PWY	0.025957	0.0493144	0.598978	0.713999	349	Allergy	Allergic rhinitis at 5 years
ANAEROFRUCAT.PWY	0.0265595	0.0510173	0.603013	0.715322	349	Allergy	Allergic rhinitis at 5 years
PWY.5863	0.0835979	0.172022	0.627324	0.733178	349	Allergy	Allergic rhinitis at 5 years
PWY.6270	0.0339077	0.0792948	0.669197	0.772153	349	Allergy	Allergic rhinitis at 5 years
PWY0.862	0.0553295	0.156892	0.724575	0.802643	349	Allergy	Allergic rhinitis at 5 years
PWY.7388	0.0499571	0.150338	0.740038	0.809692	349	Allergy	Allergic rhinitis at 5 years
COBALSYN.PWY	0.0289954	0.135529	0.830718	0.884486	349	Allergy	Allergic rhinitis at 5 years
PWY.7663	-0.0226037	0.117683	0.847815	0.896884	349	Allergy	Allergic rhinitis at 5 years
PWY.7664	0.0263116	0.158695	0.868425	0.911827	349	Allergy	Allergic rhinitis at 5 years
FASYN.ELONG.PWY	0.0187192	0.156475	0.904855	0.937368	349	Allergy	Allergic rhinitis at 5 years
NONOXIPENT.PWY	0.00678332	0.0601088	0.910214	0.937368	349	Allergy	Allergic rhinitis at 5 years
PWY.7456	-0.0253312	0.221292	0.908992	0.937368	349	Allergy	Allergic rhinitis at 5 years
PWY.6731	-0.0188889	0.198236	0.924328	0.947516	349	Allergy	Allergic rhinitis at 5 years
PWY.6168	0.00501647	0.109558	0.963527	0.975386	349	Allergy	Allergic rhinitis at 5 years
RIBOSYN2.PWY	0.00399496	0.105599	0.969853	0.977325	349	Allergy	Allergic rhinitis at 5 years
PWY.6282	0.0011818	0.158729	0.994065	0.994098	349	Allergy	Allergic rhinitis at 5 years
GLUCARDEG.PWY	-0.809588	0.253893	0.00156358	0.0288811	339	Allergy	Asthma at 5 years
GALACTARDEG.PWY	-0.836037	0.272573	0.00233617	0.0318303	339	Allergy	Asthma at 5 years
GLUCARGALACTSUPER.PWY	-0.836037	0.272573	0.00233617	0.0318303	339	Allergy	Asthma at 5 years
PWY.5083	-0.70677	0.237831	0.00317474	0.0391772	339	Allergy	Asthma at 5 years
COA.PWY	0.118968	0.0421282	0.00504604	0.0505254	339	Allergy	Asthma at 5 years
PWY.4242	0.125213	0.0441909	0.0049151	0.0505254	339	Allergy	Asthma at 5 years
PWY.6823	-0.306474	0.119078	0.0104891	0.0645127	339	Allergy	Asthma at 5 years
P221.PWY	-0.524379	0.206951	0.0117361	0.0667426	339	Allergy	Asthma at 5 years
PWY.5265	-0.377764	0.152316	0.0136228	0.073027	339	Allergy	Asthma at 5 years
PWY.7446	-0.30811	0.13173	0.0199238	0.0944216	339	Allergy	Asthma at 5 years
PWY0.166	-0.445272	0.193975	0.0223197	0.101369	339	Allergy	Asthma at 5 years
PWY.6285	-0.304949	0.139366	0.0293501	0.123838	339	Allergy	Asthma at 5 years
PWY.6396	-0.411449	0.190308	0.031403	0.129985	339	Allergy	Asthma at 5 years
PWY.4702	-0.552251	0.258415	0.033314	0.134601	339	Allergy	Asthma at 5 years
FAO.PWY	-0.494107	0.240508	0.0407071	0.153003	339	Allergy	Asthma at 5 years
PWY.5189	-0.419485	0.204146	0.0406688	0.153003	339	Allergy	Asthma at 5 years
PWY.1861	0.456241	0.224613	0.0430184	0.157462	339	Allergy	Asthma at 5 years
PWY.5304	0.560959	0.278009	0.0444098	0.159583	339	Allergy	Asthma at 5 years
PWY.6731	0.488916	0.245376	0.0471327	0.168442	339	Allergy	Asthma at 5 years
PWY0.881	-0.32655	0.164226	0.0475764	0.169103	339	Allergy	Asthma at 5 years
HSERMETANA.PWY	0.094625	0.0486343	0.0526692	0.182252	339	Allergy	Asthma at 5 years
PWY.5860	-0.358337	0.185175	0.0542646	0.186784	339	Allergy	Asthma at 5 years
ORNDEG.PWY	-0.298187	0.155246	0.0556112	0.187605	339	Allergy	Asthma at 5 years
PWY.5920	-0.334029	0.173781	0.0556503	0.187605	339	Allergy	Asthma at 5 years
PWY.5850	-0.328457	0.172444	0.0579465	0.192371	339	Allergy	Asthma at 5 years
PWY.5896	-0.328457	0.172444	0.0579465	0.192371	339	Allergy	Asthma at 5 years
PPGPPMET.PWY	0.616884	0.327743	0.0606705	0.198812	339	Allergy	Asthma at 5 years
PWY.5840	-0.303609	0.161372	0.0607987	0.198812	339	Allergy	Asthma at 5 years
PWY0.1338	-0.393823	0.209252	0.0606928	0.198812	339	Allergy	Asthma at 5 years
PWY.5910	-0.197083	0.105666	0.063214	0.204663	339	Allergy	Asthma at 5 years
CALVIN.PWY	0.0993878	0.0537351	0.065251	0.209187	339	Allergy	Asthma at 5 years
PWY.7094	-0.322215	0.175609	0.0674125	0.215051	339	Allergy	Asthma at 5 years
PWY0.1061	-0.476596	0.263825	0.0717375	0.223411	339	Allergy	Asthma at 5 years
METH.ACETATE.PWY	0.508772	0.283261	0.0733731	0.226349	339	Allergy	Asthma at 5 years
PWY.7384	-0.232123	0.129212	0.0733212	0.226349	339	Allergy	Asthma at 5 years
PWY.5862	-0.290635	0.164519	0.0785837	0.239041	339	Allergy	Asthma at 5 years
PWY.5656	-0.336408	0.191014	0.0791203	0.239559	339	Allergy	Asthma at 5 years
AST.PWY	-0.346265	0.197095	0.0798545	0.240667	339	Allergy	Asthma at 5 years
RIBOSYN2.PWY	0.201244	0.115064	0.0812385	0.243716	339	Allergy	Asthma at 5 years
P4.PWY	0.231802	0.133377	0.0831362	0.246759	339	Allergy	Asthma at 5 years
PWY.5791	-0.355611	0.205493	0.0847157	0.247145	339	Allergy	Asthma at 5 years
PWY.5918	-0.325083	0.188378	0.085321	0.247145	339	Allergy	Asthma at 5 years
NONOXIPENT.PWY	0.113213	0.0657567	0.0860455	0.247902	339	Allergy	Asthma at 5 years
PWY4LZ.257	-0.404835	0.239991	0.0925788	0.259856	339	Allergy	Asthma at 5 years
PWY.5845	-0.262579	0.155955	0.0933968	0.261032	339	Allergy	Asthma at 5 years
PWY.6588	-0.502316	0.298922	0.0941503	0.261306	339	Allergy	Asthma at 5 years
PWY.7204	-0.358933	0.214431	0.0950846	0.262385	339	Allergy	Asthma at 5 years
PWY.6123	0.0648746	0.0399893	0.105677	0.280947	339	Allergy	Asthma at 5 years
GLYOXYLATE.BYPASS	-0.372303	0.229957	0.106383	0.281678	339	Allergy	Asthma at 5 years
P161.PWY	-0.416567	0.25982	0.109825	0.287301	339	Allergy	Asthma at 5 years
GOLPDLCAT.PWY	0.339465	0.214334	0.114249	0.293528	339	Allergy	Asthma at 5 years
PWY.5723	-0.376847	0.238708	0.115347	0.293528	339	Allergy	Asthma at 5 years
PWY0.42	-0.374773	0.240095	0.11948	0.301698	339	Allergy	Asthma at 5 years
PWY.7187	-0.239426	0.155273	0.124024	0.30841	339	Allergy	Asthma at 5 years
PWY.5705	-0.178625	0.116802	0.127131	0.313751	339	Allergy	Asthma at 5 years
PWY.922	-0.175188	0.118663	0.140831	0.341124	339	Allergy	Asthma at 5 years
KETOGLUCONMET.PWY	-0.472682	0.321603	0.142561	0.34404	339	Allergy	Asthma at 5 years
PWY.6163	0.0452541	0.0309647	0.14516	0.347747	339	Allergy	Asthma at 5 years
PWY.6168	0.170486	0.117197	0.146696	0.349054	339	Allergy	Asthma at 5 years
PWY.1042	0.0772028	0.0533544	0.148835	0.350137	339	Allergy	Asthma at 5 years
P105.PWY	-0.284487	0.199736	0.155283	0.361407	339	Allergy	Asthma at 5 years
RUMP.PWY	-0.328922	0.232488	0.158055	0.363973	339	Allergy	Asthma at 5 years
DENOVOPURINE2.PWY	-0.207845	0.151545	0.171132	0.38329	339	Allergy	Asthma at 5 years
GLYCOLYSIS.TCA.GLYOX.BYPASS	-0.2753	0.200515	0.170679	0.38329	339	Allergy	Asthma at 5 years
MET.SAM.PWY	0.133095	0.0968568	0.170313	0.38329	339	Allergy	Asthma at 5 years
NAD.BIOSYNTHESIS.II	-0.351818	0.256158	0.170542	0.38329	339	Allergy	Asthma at 5 years
PWY.5675	-0.307452	0.224056	0.170914	0.38329	339	Allergy	Asthma at 5 years
PWY.5747	-0.331472	0.246764	0.18009	0.393909	339	Allergy	Asthma at 5 years
PWY.5861	-0.252226	0.191895	0.189821	0.408365	339	Allergy	Asthma at 5 years
PWY.821	-0.246431	0.187936	0.190669	0.408844	339	Allergy	Asthma at 5 years
PWY.7357	0.066081	0.0509909	0.195887	0.414595	339	Allergy	Asthma at 5 years
ECASYN.PWY	-0.250786	0.19481	0.198865	0.418191	339	Allergy	Asthma at 5 years
PRPP.PWY	-0.187177	0.146917	0.203533	0.424353	339	Allergy	Asthma at 5 years
TCA.GLYOX.BYPASS	-0.275873	0.218753	0.208141	0.430773	339	Allergy	Asthma at 5 years
SER.GLYSYN.PWY	0.0626871	0.0500086	0.210886	0.434675	339	Allergy	Asthma at 5 years
PWY0.1241	-0.34668	0.279048	0.215012	0.43943	339	Allergy	Asthma at 5 years
PWY0.1277	-0.168029	0.136526	0.21928	0.445369	339	Allergy	Asthma at 5 years
ANAEROFRUCAT.PWY	0.0677948	0.0558549	0.225695	0.454169	339	Allergy	Asthma at 5 years
PWY.6803	-0.336295	0.276669	0.225023	0.454169	339	Allergy	Asthma at 5 years
PWY.5838	-0.26113	0.216196	0.228044	0.457487	339	Allergy	Asthma at 5 years
GLYCOGENSYNTH.PWY	0.0672417	0.0559709	0.230651	0.459896	339	Allergy	Asthma at 5 years
PWY.6282	-0.17631	0.147617	0.233228	0.461651	339	Allergy	Asthma at 5 years
PWY.7456	0.271075	0.228539	0.236421	0.465721	339	Allergy	Asthma at 5 years
ANAGLYCOLYSIS.PWY	0.0334134	0.0286031	0.243563	0.474079	339	Allergy	Asthma at 5 years
POLYAMSYN.PWY	-0.289436	0.251423	0.250487	0.48324	339	Allergy	Asthma at 5 years
PWY.5347	0.104336	0.092034	0.25774	0.495771	339	Allergy	Asthma at 5 years
RHAMCAT.PWY	-0.169495	0.151546	0.264181	0.503715	339	Allergy	Asthma at 5 years
PWY.6124	0.0523216	0.0471157	0.267703	0.508947	339	Allergy	Asthma at 5 years
PWY0.862	-0.165411	0.150046	0.271097	0.510944	339	Allergy	Asthma at 5 years
PYRIDOXSYN.PWY	-0.30266	0.27557	0.272943	0.512944	339	Allergy	Asthma at 5 years
PWY.7664	-0.157011	0.144104	0.27672	0.513373	339	Allergy	Asthma at 5 years
FASYN.ELONG.PWY	-0.154189	0.142709	0.28076	0.515779	339	Allergy	Asthma at 5 years
DAPLYSINESYN.PWY	0.131065	0.122825	0.286802	0.516717	339	Allergy	Asthma at 5 years
PWY.6531	-0.257425	0.239163	0.282664	0.516717	339	Allergy	Asthma at 5 years
PWY0.1415	-0.241994	0.225573	0.284151	0.516717	339	Allergy	Asthma at 5 years
PWY0.845	-0.289052	0.269836	0.284919	0.516717	339	Allergy	Asthma at 5 years
ARO.PWY	0.0313213	0.0296939	0.292293	0.524411	339	Allergy	Asthma at 5 years
DTDPRHAMSYN.PWY	-0.053644	0.0517138	0.300331	0.535194	339	Allergy	Asthma at 5 years
COBALSYN.PWY	0.145932	0.143908	0.311329	0.547337	339	Allergy	Asthma at 5 years
PWY.7282	-0.212524	0.216049	0.326005	0.56404	339	Allergy	Asthma at 5 years
GLYCOL.GLYOXDEG.PWY	-0.150758	0.156327	0.335553	0.566819	339	Allergy	Asthma at 5 years
PWY.7254	-0.220927	0.227483	0.332157	0.566819	339	Allergy	Asthma at 5 years
PWY.6708	-0.157463	0.165354	0.341639	0.572234	339	Allergy	Asthma at 5 years
PWY.5855	-0.160495	0.170392	0.346914	0.574384	339	Allergy	Asthma at 5 years
PWY.5856	-0.160495	0.170392	0.346914	0.574384	339	Allergy	Asthma at 5 years
PWY.5857	-0.160495	0.170392	0.346914	0.574384	339	Allergy	Asthma at 5 years
PWY.5897	-0.203496	0.22072	0.357269	0.578352	339	Allergy	Asthma at 5 years
PWY.5898	-0.203496	0.22072	0.357269	0.578352	339	Allergy	Asthma at 5 years
PWY.5899	-0.203496	0.22072	0.357269	0.578352	339	Allergy	Asthma at 5 years
PWY.6527	0.0605054	0.0651915	0.354033	0.578352	339	Allergy	Asthma at 5 years
PWY.5022	-0.194031	0.213468	0.36405	0.581209	339	Allergy	Asthma at 5 years
PWY.5173	-0.232435	0.254971	0.362765	0.581209	339	Allergy	Asthma at 5 years
UBISYN.PWY	-0.147083	0.163466	0.368882	0.585556	339	Allergy	Asthma at 5 years
PWY.5484	0.0536317	0.061951	0.387271	0.607374	339	Allergy	Asthma at 5 years
ARG.POLYAMINE.SYN	-0.20598	0.243179	0.397596	0.613273	339	Allergy	Asthma at 5 years
KDO.NAGLIPASYN.PWY	-0.125565	0.147896	0.396481	0.613273	339	Allergy	Asthma at 5 years
PWY.5837	-0.179895	0.213893	0.400985	0.617045	339	Allergy	Asthma at 5 years
PWY.5100	0.051893	0.062805	0.409245	0.621941	339	Allergy	Asthma at 5 years
PWY0.1298	-0.187197	0.226834	0.409872	0.621941	339	Allergy	Asthma at 5 years
PWY.6969	-0.174417	0.217164	0.422451	0.633238	339	Allergy	Asthma at 5 years
HCAMHPDEG.PWY	-0.136297	0.175336	0.437502	0.650287	339	Allergy	Asthma at 5 years
PWY.6690	-0.136297	0.175336	0.437502	0.650287	339	Allergy	Asthma at 5 years
PWY.7560	0.0618114	0.0802685	0.441807	0.652238	339	Allergy	Asthma at 5 years
COMPLETE.ARO.PWY	0.0221337	0.0289955	0.445798	0.652241	339	Allergy	Asthma at 5 years
PWY.5497	-0.164533	0.219321	0.453703	0.657586	339	Allergy	Asthma at 5 years
X1CMET2.PWY	0.0219175	0.0300636	0.466554	0.662608	339	Allergy	Asthma at 5 years
PWY.1269	-0.181798	0.249686	0.467068	0.662608	339	Allergy	Asthma at 5 years
PWY.7184	-0.168658	0.231579	0.466939	0.662608	339	Allergy	Asthma at 5 years
PWY.5659	-0.112293	0.155397	0.470422	0.665922	339	Allergy	Asthma at 5 years
PWY.6630	-0.0930295	0.13047	0.476322	0.672817	339	Allergy	Asthma at 5 years
TRNA.CHARGING.PWY	0.0256277	0.0375143	0.494986	0.691711	339	Allergy	Asthma at 5 years
GLYCOLYSIS	0.036889	0.0547129	0.500641	0.696066	339	Allergy	Asthma at 5 years
PWY.7388	-0.0926698	0.138104	0.502908	0.696826	339	Allergy	Asthma at 5 years
PWY.5464	-0.114164	0.178341	0.522517	0.713253	339	Allergy	Asthma at 5 years
FUC.RHAMCAT.PWY	-0.136799	0.223719	0.54134	0.724673	339	Allergy	Asthma at 5 years
FUCCAT.PWY	-0.147122	0.244304	0.547441	0.729179	339	Allergy	Asthma at 5 years
HEMESYN2.PWY	-0.143341	0.247031	0.56215	0.73993	339	Allergy	Asthma at 5 years
P124.PWY	0.111753	0.192676	0.562301	0.73993	339	Allergy	Asthma at 5 years
SO4ASSIM.PWY	-0.147755	0.254083	0.561344	0.73993	339	Allergy	Asthma at 5 years
PWY.6270	0.0462645	0.0808891	0.567739	0.741217	339	Allergy	Asthma at 5 years
PWY.7663	-0.0626478	0.109875	0.568946	0.741217	339	Allergy	Asthma at 5 years
PWY.6305	-0.0869432	0.161879	0.591581	0.761602	339	Allergy	Asthma at 5 years
PWY.5863	-0.0916946	0.17479	0.600218	0.765634	339	Allergy	Asthma at 5 years
PWY.5345	-0.12257	0.237837	0.606695	0.770245	339	Allergy	Asthma at 5 years
ARGSYN.PWY	0.0203142	0.0403941	0.61537	0.770431	339	Allergy	Asthma at 5 years
POLYISOPRENSYN.PWY	0.102806	0.206785	0.619403	0.770431	339	Allergy	Asthma at 5 years
PWY.7400	0.0201095	0.0402179	0.617398	0.770431	339	Allergy	Asthma at 5 years
BRANCHED.CHAIN.AA.SYN.PWY	0.0148386	0.0312291	0.634988	0.782075	339	Allergy	Asthma at 5 years
PWY.6386	0.0124803	0.0267096	0.640619	0.78605	339	Allergy	Asthma at 5 years
PWY.3841	0.0130974	0.0287859	0.649415	0.793864	339	Allergy	Asthma at 5 years
PWY0.1261	-0.0812079	0.181485	0.654829	0.797501	339	Allergy	Asthma at 5 years
SULFATE.CYS.PWY	-0.105601	0.241437	0.662163	0.804934	339	Allergy	Asthma at 5 years
PWY.6737	-0.0156519	0.036076	0.664768	0.806602	339	Allergy	Asthma at 5 years
HEME.BIOSYNTHESIS.II	-0.109923	0.257599	0.669855	0.811269	339	Allergy	Asthma at 5 years
P108.PWY	-0.120736	0.288204	0.675538	0.814571	339	Allergy	Asthma at 5 years
PWY.5686	0.0127796	0.0303722	0.674194	0.814571	339	Allergy	Asthma at 5 years
PEPTIDOGLYCANSYN.PWY	0.0106636	0.0261905	0.684153	0.816763	339	Allergy	Asthma at 5 years
PWY.5103	0.0109039	0.0315928	0.730206	0.849742	339	Allergy	Asthma at 5 years
ARGORNPROST.PWY	-0.0674758	0.197995	0.73347	0.850174	339	Allergy	Asthma at 5 years
PWY.5097	-0.011706	0.0352346	0.739924	0.852784	339	Allergy	Asthma at 5 years
NONMEVIPP.PWY	0.0116485	0.0365101	0.749891	0.860401	339	Allergy	Asthma at 5 years
GLUTORN.PWY	0.0116528	0.0372518	0.75462	0.862463	339	Allergy	Asthma at 5 years
PWY.6385	0.00935946	0.0301407	0.756354	0.862463	339	Allergy	Asthma at 5 years
ARGSYNBSUB.PWY	0.0124774	0.0433996	0.773908	0.871614	339	Allergy	Asthma at 5 years
TCA	-0.0590372	0.206119	0.774731	0.871614	339	Allergy	Asthma at 5 years
ARGDEG.PWY	-0.03964	0.144271	0.783669	0.874606	339	Allergy	Asthma at 5 years
ORNARGDEG.PWY	-0.03964	0.144271	0.783669	0.874606	339	Allergy	Asthma at 5 years
PWY.6151	-0.0090747	0.0358292	0.80021	0.882128	339	Allergy	Asthma at 5 years
PWY.622	0.0444447	0.180512	0.805722	0.882128	339	Allergy	Asthma at 5 years
PWY.7221	0.00715528	0.0288228	0.804099	0.882128	339	Allergy	Asthma at 5 years
HISTSYN.PWY	0.00898419	0.0394442	0.820016	0.890076	339	Allergy	Asthma at 5 years
PWY.5104	0.0572564	0.253319	0.82132	0.890076	339	Allergy	Asthma at 5 years
PWY.6387	0.0052496	0.0258972	0.839485	0.902999	339	Allergy	Asthma at 5 years
PWY.2942	-0.00711858	0.0368714	0.847025	0.903678	339	Allergy	Asthma at 5 years
PWY.7219	-0.00574862	0.0289092	0.8425	0.903678	339	Allergy	Asthma at 5 years
TRPSYN.PWY	0.0111329	0.0596168	0.851976	0.90748	339	Allergy	Asthma at 5 years
P122.PWY	-0.0337739	0.184872	0.855153	0.909382	339	Allergy	Asthma at 5 years
COA.PWY.1	0.00431307	0.0331273	0.896519	0.932414	339	Allergy	Asthma at 5 years
PWY.724	-0.0046207	0.0343961	0.893219	0.932414	339	Allergy	Asthma at 5 years
METHGLYUT.PWY	-0.0298063	0.254107	0.906696	0.939526	339	Allergy	Asthma at 5 years
NAGLIPASYN.PWY	-0.0161896	0.277168	0.953457	0.975838	339	Allergy	Asthma at 5 years
PWY.5971	0.0104575	0.219113	0.961962	0.979943	339	Allergy	Asthma at 5 years
P42.PWY	-0.00895737	0.251427	0.971602	0.9838	339	Allergy	Asthma at 5 years
PWY.5690	0.00650726	0.202709	0.97441	0.9838	339	Allergy	Asthma at 5 years
PWY.6284	0.00583863	0.191382	0.97568	0.9838	339	Allergy	Asthma at 5 years
PWY66.409	-0.00588958	0.191189	0.975443	0.9838	339	Allergy	Asthma at 5 years
GLUDEG.I.PWY	-0.00525832	0.205244	0.979578	0.984092	339	Allergy	Asthma at 5 years
HSERMETANA.PWY	0.20398	0.0541598	0.000209642	0.0111655	318	Allergy	Two or more diagnoses at 5 years
GALACTARDEG.PWY	-0.981504	0.300841	0.00130721	0.0340919	318	Allergy	Two or more diagnoses at 5 years
GLUCARGALACTSUPER.PWY	-0.981504	0.300841	0.00130721	0.0340919	318	Allergy	Two or more diagnoses at 5 years
METH.ACETATE.PWY	0.924493	0.308286	0.00292627	0.0596228	318	Allergy	Two or more diagnoses at 5 years
PWY.5265	-0.457629	0.155911	0.00357848	0.0659964	318	Allergy	Two or more diagnoses at 5 years
GLYCOLYSIS	0.181697	0.0646096	0.00523431	0.0689686	318	Allergy	Two or more diagnoses at 5 years
RUMP.PWY	-0.709589	0.257597	0.00621712	0.0689686	318	Allergy	Two or more diagnoses at 5 years
NONOXIPENT.PWY	0.210925	0.0774878	0.00684915	0.0718105	318	Allergy	Two or more diagnoses at 5 years
PWY.5304	0.804542	0.296627	0.00704889	0.0718105	318	Allergy	Two or more diagnoses at 5 years
P4.PWY	0.430855	0.162033	0.00823656	0.0749967	318	Allergy	Two or more diagnoses at 5 years
PWY.5347	0.263773	0.0990746	0.00815775	0.0749967	318	Allergy	Two or more diagnoses at 5 years
PWY.5484	0.192437	0.0723308	0.00820394	0.0749967	318	Allergy	Two or more diagnoses at 5 years
PWY.5083	-0.673129	0.259492	0.0101371	0.0836628	318	Allergy	Two or more diagnoses at 5 years
MET.SAM.PWY	0.26503	0.103555	0.0109545	0.0892791	318	Allergy	Two or more diagnoses at 5 years
ANAEROFRUCAT.PWY	0.165813	0.0656009	0.0119762	0.0910355	318	Allergy	Two or more diagnoses at 5 years
GLUCARDEG.PWY	-0.691841	0.274724	0.012287	0.0910355	318	Allergy	Two or more diagnoses at 5 years
PWY0.1061	-0.728444	0.288469	0.0120535	0.0910355	318	Allergy	Two or more diagnoses at 5 years
CALVIN.PWY	0.156523	0.0645882	0.0159389	0.104341	318	Allergy	Two or more diagnoses at 5 years
DAPLYSINESYN.PWY	0.31917	0.13772	0.0214887	0.118734	318	Allergy	Two or more diagnoses at 5 years
PWY.6285	-0.355486	0.154424	0.0219867	0.119461	318	Allergy	Two or more diagnoses at 5 years
PWY.7094	-0.425819	0.19265	0.0278014	0.13336	318	Allergy	Two or more diagnoses at 5 years
FAO.PWY	-0.564982	0.265389	0.0342563	0.148901	318	Allergy	Two or more diagnoses at 5 years
TRNA.CHARGING.PWY	0.0959346	0.0458119	0.0371193	0.15614	318	Allergy	Two or more diagnoses at 5 years
PWY.6123	0.0925326	0.044292	0.0374965	0.156716	318	Allergy	Two or more diagnoses at 5 years
ECASYN.PWY	-0.449723	0.216022	0.0381647	0.158493	318	Allergy	Two or more diagnoses at 5 years
PWY0.881	-0.377556	0.180751	0.0394307	0.161691	318	Allergy	Two or more diagnoses at 5 years
PWY.622	0.427371	0.20669	0.0397896	0.162143	318	Allergy	Two or more diagnoses at 5 years
DENOVOPURINE2.PWY	-0.347129	0.1686	0.0403265	0.16331	318	Allergy	Two or more diagnoses at 5 years
P124.PWY	0.446971	0.219385	0.0424474	0.165871	318	Allergy	Two or more diagnoses at 5 years
PWY.6588	-0.673689	0.328812	0.0415267	0.165871	318	Allergy	Two or more diagnoses at 5 years
PWY.1861	0.503777	0.247659	0.0431051	0.166299	318	Allergy	Two or more diagnoses at 5 years
COA.PWY	0.0911286	0.0449982	0.043899	0.168366	318	Allergy	Two or more diagnoses at 5 years
PWY.7187	-0.342539	0.170653	0.0455793	0.172778	318	Allergy	Two or more diagnoses at 5 years
PWY.6731	0.518319	0.266457	0.0527076	0.190919	318	Allergy	Two or more diagnoses at 5 years
PPGPPMET.PWY	0.713042	0.377864	0.060075	0.206668	318	Allergy	Two or more diagnoses at 5 years
PRPP.PWY	-0.306019	0.163001	0.0613874	0.208461	318	Allergy	Two or more diagnoses at 5 years
PWY.6124	0.0988225	0.0535645	0.0661437	0.221157	318	Allergy	Two or more diagnoses at 5 years
PWY0.42	-0.471928	0.259721	0.0701587	0.230042	318	Allergy	Two or more diagnoses at 5 years
RHAMCAT.PWY	-0.305459	0.170472	0.0741172	0.234585	318	Allergy	Two or more diagnoses at 5 years
ANAGLYCOLYSIS.PWY	0.0585506	0.0326601	0.0750613	0.236425	318	Allergy	Two or more diagnoses at 5 years
PWY.5659	-0.288942	0.162184	0.0758077	0.237628	318	Allergy	Two or more diagnoses at 5 years
GLYCOGENSYNTH.PWY	0.110182	0.0632628	0.0827655	0.249829	318	Allergy	Two or more diagnoses at 5 years
PWY0.845	-0.507819	0.294991	0.0864152	0.256103	318	Allergy	Two or more diagnoses at 5 years
PWY.7282	-0.400712	0.234492	0.0885986	0.261386	318	Allergy	Two or more diagnoses at 5 years
PYRIDOXSYN.PWY	-0.512486	0.303445	0.0925026	0.271674	318	Allergy	Two or more diagnoses at 5 years
PWY.4242	0.0785736	0.0471418	0.0970304	0.281173	318	Allergy	Two or more diagnoses at 5 years
RIBOSYN2.PWY	0.20709	0.125637	0.100309	0.284353	318	Allergy	Two or more diagnoses at 5 years
PWY.5840	-0.284528	0.174605	0.104208	0.289122	318	Allergy	Two or more diagnoses at 5 years
PWY.7446	-0.219789	0.134731	0.103821	0.289122	318	Allergy	Two or more diagnoses at 5 years
PWY.5690	-0.342259	0.213182	0.10939	0.298421	318	Allergy	Two or more diagnoses at 5 years
P161.PWY	-0.456049	0.285436	0.111127	0.301896	318	Allergy	Two or more diagnoses at 5 years
SER.GLYSYN.PWY	0.0850418	0.0543927	0.118944	0.316537	318	Allergy	Two or more diagnoses at 5 years
PWY4LZ.257	-0.404333	0.261456	0.12302	0.32192	318	Allergy	Two or more diagnoses at 5 years
AST.PWY	-0.324681	0.212288	0.127159	0.329	318	Allergy	Two or more diagnoses at 5 years
PWY.5747	-0.40118	0.265938	0.132416	0.338571	318	Allergy	Two or more diagnoses at 5 years
PWY.1042	0.0945724	0.0638061	0.139291	0.349299	318	Allergy	Two or more diagnoses at 5 years
PWY.7204	-0.346794	0.233859	0.139095	0.349299	318	Allergy	Two or more diagnoses at 5 years
PWY0.166	-0.309898	0.208559	0.138306	0.349299	318	Allergy	Two or more diagnoses at 5 years
COBALSYN.PWY	0.23665	0.161937	0.144909	0.356531	318	Allergy	Two or more diagnoses at 5 years
PWY.7357	0.0781038	0.0551544	0.157736	0.380904	318	Allergy	Two or more diagnoses at 5 years
PWY.5100	0.095735	0.0683067	0.162036	0.385574	318	Allergy	Two or more diagnoses at 5 years
PWY.7384	-0.195547	0.139473	0.161888	0.385574	318	Allergy	Two or more diagnoses at 5 years
ARGORNPROST.PWY	-0.255645	0.183532	0.164796	0.390717	318	Allergy	Two or more diagnoses at 5 years
PWY.5022	-0.325306	0.237764	0.172265	0.399703	318	Allergy	Two or more diagnoses at 5 years
PWY.5920	-0.247448	0.187971	0.189362	0.428695	318	Allergy	Two or more diagnoses at 5 years
PWY.6168	0.167357	0.128626	0.194183	0.435076	318	Allergy	Two or more diagnoses at 5 years
PWY.6531	-0.337003	0.259244	0.194902	0.435192	318	Allergy	Two or more diagnoses at 5 years
PWY.5189	-0.276508	0.220275	0.210307	0.454361	318	Allergy	Two or more diagnoses at 5 years
PWY.5497	-0.302706	0.241199	0.210455	0.454361	318	Allergy	Two or more diagnoses at 5 years
P105.PWY	-0.26086	0.216458	0.229057	0.484887	318	Allergy	Two or more diagnoses at 5 years
KDO.NAGLIPASYN.PWY	-0.195628	0.16487	0.236296	0.490653	318	Allergy	Two or more diagnoses at 5 years
PWY0.1338	-0.264375	0.226187	0.243354	0.49429	318	Allergy	Two or more diagnoses at 5 years
REDCITCYC	-0.125416	0.107191	0.242873	0.49429	318	Allergy	Two or more diagnoses at 5 years
GLYCOL.GLYOXDEG.PWY	-0.194047	0.169757	0.253871	0.510699	318	Allergy	Two or more diagnoses at 5 years
PWY.5464	-0.220657	0.194597	0.257692	0.512239	318	Allergy	Two or more diagnoses at 5 years
PWY.6396	-0.218647	0.193503	0.259361	0.512239	318	Allergy	Two or more diagnoses at 5 years
PWY.6708	-0.208762	0.185022	0.260048	0.512239	318	Allergy	Two or more diagnoses at 5 years
PWY.6527	0.0842846	0.0759304	0.267852	0.522873	318	Allergy	Two or more diagnoses at 5 years
PWY.5845	-0.184316	0.167094	0.270943	0.523013	318	Allergy	Two or more diagnoses at 5 years
PWY.5855	-0.209324	0.190519	0.272737	0.523013	318	Allergy	Two or more diagnoses at 5 years
PWY.5856	-0.209324	0.190519	0.272737	0.523013	318	Allergy	Two or more diagnoses at 5 years
PWY.5857	-0.209324	0.190519	0.272737	0.523013	318	Allergy	Two or more diagnoses at 5 years
PWY.5862	-0.197553	0.179693	0.272577	0.523013	318	Allergy	Two or more diagnoses at 5 years
PWY.5897	-0.245801	0.226599	0.278883	0.523581	318	Allergy	Two or more diagnoses at 5 years
PWY.5898	-0.245801	0.226599	0.278883	0.523581	318	Allergy	Two or more diagnoses at 5 years
PWY.5899	-0.245801	0.226599	0.278883	0.523581	318	Allergy	Two or more diagnoses at 5 years
GLYOXYLATE.BYPASS	-0.271264	0.251478	0.281556	0.524498	318	Allergy	Two or more diagnoses at 5 years
PWY.5861	-0.228346	0.211523	0.281205	0.524498	318	Allergy	Two or more diagnoses at 5 years
PWY.5837	-0.24507	0.228641	0.28462	0.527194	318	Allergy	Two or more diagnoses at 5 years
PWY.4702	-0.300458	0.282855	0.289212	0.532674	318	Allergy	Two or more diagnoses at 5 years
PWY.5656	-0.210165	0.202337	0.299745	0.548971	318	Allergy	Two or more diagnoses at 5 years
PWY0.1261	-0.204299	0.19775	0.302341	0.549099	318	Allergy	Two or more diagnoses at 5 years
GOLPDLCAT.PWY	0.236065	0.231876	0.30962	0.556225	318	Allergy	Two or more diagnoses at 5 years
BRANCHED.CHAIN.AA.SYN.PWY	0.0343142	0.0340811	0.314845	0.563954	318	Allergy	Two or more diagnoses at 5 years
P108.PWY	-0.294266	0.293746	0.317231	0.56424	318	Allergy	Two or more diagnoses at 5 years
PWY0.1241	-0.306259	0.306491	0.318485	0.564272	318	Allergy	Two or more diagnoses at 5 years
PWY.5838	-0.224305	0.225877	0.321474	0.56649	318	Allergy	Two or more diagnoses at 5 years
GLYCOLYSIS.TCA.GLYOX.BYPASS	-0.21464	0.219233	0.329839	0.576554	318	Allergy	Two or more diagnoses at 5 years
GLUTORN.PWY	0.0377283	0.0403791	0.350891	0.59734	318	Allergy	Two or more diagnoses at 5 years
SO4ASSIM.PWY	-0.255744	0.277757	0.357946	0.603759	318	Allergy	Two or more diagnoses at 5 years
TCA.GLYOX.BYPASS	-0.218597	0.238549	0.360179	0.603759	318	Allergy	Two or more diagnoses at 5 years
PWY0.1298	-0.226157	0.248705	0.364043	0.608275	318	Allergy	Two or more diagnoses at 5 years
PWY.5675	-0.20908	0.233187	0.370606	0.611588	318	Allergy	Two or more diagnoses at 5 years
PWY.5723	-0.231449	0.258724	0.371696	0.611588	318	Allergy	Two or more diagnoses at 5 years
P221.PWY	-0.16128	0.181792	0.375666	0.61387	318	Allergy	Two or more diagnoses at 5 years
NAD.BIOSYNTHESIS.II	-0.239538	0.276102	0.386344	0.622593	318	Allergy	Two or more diagnoses at 5 years
TRPSYN.PWY	0.0600533	0.0692848	0.386733	0.622593	318	Allergy	Two or more diagnoses at 5 years
UBISYN.PWY	-0.15273	0.180782	0.398846	0.637372	318	Allergy	Two or more diagnoses at 5 years
PWY.7254	-0.206291	0.246217	0.402756	0.641606	318	Allergy	Two or more diagnoses at 5 years
ORNDEG.PWY	-0.132471	0.160602	0.410087	0.648973	318	Allergy	Two or more diagnoses at 5 years
FUC.RHAMCAT.PWY	-0.21096	0.261004	0.419978	0.65282	318	Allergy	Two or more diagnoses at 5 years
PWY.1269	-0.224848	0.27648	0.416699	0.65282	318	Allergy	Two or more diagnoses at 5 years
PWY.5345	-0.211047	0.259292	0.416335	0.65282	318	Allergy	Two or more diagnoses at 5 years
PWY.6969	-0.187847	0.235623	0.425914	0.656492	318	Allergy	Two or more diagnoses at 5 years
PWY.6163	0.0257538	0.033186	0.438614	0.669734	318	Allergy	Two or more diagnoses at 5 years
PWY.5705	-0.0957197	0.124366	0.442078	0.671587	318	Allergy	Two or more diagnoses at 5 years
SULFATE.CYS.PWY	-0.200716	0.263711	0.447196	0.674935	318	Allergy	Two or more diagnoses at 5 years
ARGSYN.PWY	0.0332369	0.0442026	0.452693	0.676963	318	Allergy	Two or more diagnoses at 5 years
PWY.7400	0.0329236	0.044008	0.454976	0.67727	318	Allergy	Two or more diagnoses at 5 years
PWY.5103	0.024684	0.0343384	0.472824	0.699051	318	Allergy	Two or more diagnoses at 5 years
ARGDEG.PWY	0.106625	0.151517	0.482131	0.700302	318	Allergy	Two or more diagnoses at 5 years
DTDPRHAMSYN.PWY	-0.0378772	0.0544011	0.486781	0.700302	318	Allergy	Two or more diagnoses at 5 years
ORNARGDEG.PWY	0.106625	0.151517	0.482131	0.700302	318	Allergy	Two or more diagnoses at 5 years
PWY.6803	-0.205931	0.300348	0.493443	0.700302	318	Allergy	Two or more diagnoses at 5 years
PWY.7663	-0.0831088	0.121173	0.493307	0.700302	318	Allergy	Two or more diagnoses at 5 years
PWY.5918	-0.139064	0.206601	0.501427	0.706113	318	Allergy	Two or more diagnoses at 5 years
PWY.5104	-0.179022	0.270892	0.509183	0.71242	318	Allergy	Two or more diagnoses at 5 years
ARO.PWY	0.0205196	0.0319898	0.521733	0.725309	318	Allergy	Two or more diagnoses at 5 years
KETOGLUCONMET.PWY	-0.221528	0.344694	0.520899	0.725309	318	Allergy	Two or more diagnoses at 5 years
PWY.922	-0.0803353	0.128828	0.533374	0.736779	318	Allergy	Two or more diagnoses at 5 years
PWY.5910	-0.0638329	0.102874	0.535524	0.738185	318	Allergy	Two or more diagnoses at 5 years
PWY.7221	0.0188844	0.0310901	0.544031	0.742709	318	Allergy	Two or more diagnoses at 5 years
HEMESYN2.PWY	-0.158963	0.269581	0.555846	0.749105	318	Allergy	Two or more diagnoses at 5 years
PWY.6282	-0.0976057	0.165619	0.556084	0.749105	318	Allergy	Two or more diagnoses at 5 years
COMPLETE.ARO.PWY	0.0173593	0.0313435	0.580093	0.774499	318	Allergy	Two or more diagnoses at 5 years
FASYN.ELONG.PWY	-0.0854872	0.159604	0.592619	0.774499	318	Allergy	Two or more diagnoses at 5 years
PEPTIDOGLYCANSYN.PWY	0.0154662	0.0287108	0.590485	0.774499	318	Allergy	Two or more diagnoses at 5 years
PWY.3841	-0.0164899	0.0305062	0.589233	0.774499	318	Allergy	Two or more diagnoses at 5 years
PWY.5850	-0.0987182	0.18742	0.598793	0.774499	318	Allergy	Two or more diagnoses at 5 years
PWY.5896	-0.0987182	0.18742	0.598793	0.774499	318	Allergy	Two or more diagnoses at 5 years
PWY.6386	0.015697	0.0290666	0.589557	0.774499	318	Allergy	Two or more diagnoses at 5 years
PWY.7664	-0.0847409	0.161371	0.599881	0.774499	318	Allergy	Two or more diagnoses at 5 years
PWY.821	-0.104798	0.202769	0.605636	0.778629	318	Allergy	Two or more diagnoses at 5 years
ARGSYNBSUB.PWY	0.0237212	0.0472914	0.616313	0.781539	318	Allergy	Two or more diagnoses at 5 years
PWY.5860	-0.102201	0.201863	0.613057	0.781539	318	Allergy	Two or more diagnoses at 5 years
PWY.5863	0.0936416	0.187282	0.617438	0.781539	318	Allergy	Two or more diagnoses at 5 years
PWY.7184	-0.112766	0.253254	0.656432	0.807535	318	Allergy	Two or more diagnoses at 5 years
TCA	-0.0992556	0.228417	0.664304	0.814148	318	Allergy	Two or more diagnoses at 5 years
PWY.5173	-0.123297	0.288202	0.669105	0.81696	318	Allergy	Two or more diagnoses at 5 years
PWY0.1415	-0.103135	0.246357	0.675766	0.820484	318	Allergy	Two or more diagnoses at 5 years
P42.PWY	-0.106557	0.258976	0.68102	0.823794	318	Allergy	Two or more diagnoses at 5 years
COA.PWY.1	0.0143708	0.0362354	0.692153	0.833764	318	Allergy	Two or more diagnoses at 5 years
PWY.5097	-0.015189	0.0383735	0.692508	0.833764	318	Allergy	Two or more diagnoses at 5 years
PWY0.862	-0.0662253	0.167647	0.693098	0.833764	318	Allergy	Two or more diagnoses at 5 years
PWY.2942	-0.0151603	0.0402502	0.70669	0.842343	318	Allergy	Two or more diagnoses at 5 years
GLUDEG.I.PWY	-0.0849032	0.2298	0.71206	0.844115	318	Allergy	Two or more diagnoses at 5 years
PWY.7560	0.0319133	0.0861394	0.711271	0.844115	318	Allergy	Two or more diagnoses at 5 years
PWY.6387	0.0096368	0.0282272	0.733031	0.864261	318	Allergy	Two or more diagnoses at 5 years
ARG.POLYAMINE.SYN	-0.0899292	0.266282	0.735802	0.865962	318	Allergy	Two or more diagnoses at 5 years
PWY.7388	0.048983	0.153382	0.749766	0.874504	318	Allergy	Two or more diagnoses at 5 years
POLYISOPRENSYN.PWY	-0.0658684	0.227705	0.772566	0.890702	318	Allergy	Two or more diagnoses at 5 years
FUCCAT.PWY	-0.0798401	0.282571	0.777708	0.892722	318	Allergy	Two or more diagnoses at 5 years
PWY.7456	-0.0643693	0.24756	0.795044	0.904756	318	Allergy	Two or more diagnoses at 5 years
HISTSYN.PWY	0.010194	0.0439914	0.816962	0.920118	318	Allergy	Two or more diagnoses at 5 years
P122.PWY	0.0632222	0.269665	0.814873	0.920118	318	Allergy	Two or more diagnoses at 5 years
PWY.6737	-0.00909594	0.0405107	0.822513	0.923026	318	Allergy	Two or more diagnoses at 5 years
PWY.5971	0.0543066	0.244864	0.824627	0.923808	318	Allergy	Two or more diagnoses at 5 years
PWY.6305	-0.0399812	0.18272	0.826954	0.924827	318	Allergy	Two or more diagnoses at 5 years
PWY.5791	-0.0478863	0.223297	0.830347	0.927031	318	Allergy	Two or more diagnoses at 5 years
HCAMHPDEG.PWY	-0.0360675	0.187134	0.84729	0.93159	318	Allergy	Two or more diagnoses at 5 years
PWY.5686	0.00692971	0.0342034	0.839577	0.93159	318	Allergy	Two or more diagnoses at 5 years
PWY.6690	-0.0360675	0.187134	0.84729	0.93159	318	Allergy	Two or more diagnoses at 5 years
METHGLYUT.PWY	-0.0518629	0.278043	0.852153	0.933095	318	Allergy	Two or more diagnoses at 5 years
PWY66.409	-0.0388968	0.205672	0.85012	0.933095	318	Allergy	Two or more diagnoses at 5 years
PWY.724	0.00656295	0.0373176	0.860597	0.935353	318	Allergy	Two or more diagnoses at 5 years
X1CMET2.PWY	-0.00511386	0.030956	0.868903	0.93951	318	Allergy	Two or more diagnoses at 5 years
NONMEVIPP.PWY	-0.00607663	0.0393136	0.877262	0.943853	318	Allergy	Two or more diagnoses at 5 years
PWY.7219	0.00470008	0.0315669	0.881736	0.947103	318	Allergy	Two or more diagnoses at 5 years
PWY0.1277	-0.0208147	0.143351	0.884645	0.948665	318	Allergy	Two or more diagnoses at 5 years
PWY.6270	0.0116098	0.0873025	0.894291	0.954301	318	Allergy	Two or more diagnoses at 5 years
PWY.6385	-0.00379117	0.0310895	0.903022	0.960473	318	Allergy	Two or more diagnoses at 5 years
PWY.6284	0.0235509	0.209879	0.910727	0.965518	318	Allergy	Two or more diagnoses at 5 years
PWY.6151	-0.00364395	0.0398023	0.927113	0.97812	318	Allergy	Two or more diagnoses at 5 years
NAGLIPASYN.PWY	-0.0269586	0.306124	0.929882	0.978601	318	Allergy	Two or more diagnoses at 5 years
POLYAMSYN.PWY	-0.0156628	0.27952	0.95535	0.982474	318	Allergy	Two or more diagnoses at 5 years
HEME.BIOSYNTHESIS.II	-0.0103039	0.26613	0.96914	0.984699	318	Allergy	Two or more diagnoses at 5 years
HSERMETANA.PWY	0.204296	0.0537089	0.000197345	0.0143404	311	Allergy	Food allergy at 5 years
GALACTARDEG.PWY	-1.04013	0.308851	0.000897527	0.025521	311	Allergy	Food allergy at 5 years
GLUCARGALACTSUPER.PWY	-1.04013	0.308851	0.000897527	0.025521	311	Allergy	Food allergy at 5 years
PWY.5304	0.936477	0.304762	0.00230998	0.0503575	311	Allergy	Food allergy at 5 years
METH.ACETATE.PWY	0.958378	0.316321	0.0026548	0.0531449	311	Allergy	Food allergy at 5 years
PWY.6123	0.135609	0.0457674	0.00338113	0.0614238	311	Allergy	Food allergy at 5 years
PWY.622	0.583578	0.215753	0.0072138	0.0842469	311	Allergy	Food allergy at 5 years
PWY.6285	-0.403104	0.160744	0.0128883	0.0992865	311	Allergy	Food allergy at 5 years
PWY0.1061	-0.750096	0.302995	0.0139421	0.101329	311	Allergy	Food allergy at 5 years
PWY.5840	-0.391653	0.177897	0.0284423	0.161212	311	Allergy	Food allergy at 5 years
PWY.5083	-0.58795	0.269503	0.0299396	0.163258	311	Allergy	Food allergy at 5 years
PWY0.42	-0.589478	0.272017	0.0309961	0.166159	311	Allergy	Food allergy at 5 years
GLUCARDEG.PWY	-0.61398	0.284214	0.0315223	0.166501	311	Allergy	Food allergy at 5 years
GLYCOGENSYNTH.PWY	0.140317	0.0649467	0.0315691	0.166501	311	Allergy	Food allergy at 5 years
GOLPDLCAT.PWY	0.507009	0.237011	0.0333596	0.171789	311	Allergy	Food allergy at 5 years
P108.PWY	-0.634091	0.302596	0.0369483	0.176381	311	Allergy	Food allergy at 5 years
P4.PWY	0.342843	0.167011	0.0409351	0.183367	311	Allergy	Food allergy at 5 years
PWY.5690	-0.43846	0.213439	0.0407934	0.183367	311	Allergy	Food allergy at 5 years
RUMP.PWY	-0.543701	0.264722	0.0408331	0.183367	311	Allergy	Food allergy at 5 years
P221.PWY	-0.395744	0.195944	0.0451014	0.191515	311	Allergy	Food allergy at 5 years
PWY.5347	0.199615	0.0990905	0.0451018	0.191515	311	Allergy	Food allergy at 5 years
PWY.5747	-0.560199	0.278237	0.044943	0.191515	311	Allergy	Food allergy at 5 years
PWY.1861	0.49654	0.248232	0.046345	0.194292	311	Allergy	Food allergy at 5 years
PWY.7204	-0.476511	0.242418	0.0502369	0.20435	311	Allergy	Food allergy at 5 years
PWY.5104	-0.530126	0.273832	0.0537883	0.211913	311	Allergy	Food allergy at 5 years
MET.SAM.PWY	0.201104	0.104345	0.055232	0.212481	311	Allergy	Food allergy at 5 years
PWY.5838	-0.445595	0.231226	0.0549354	0.212481	311	Allergy	Food allergy at 5 years
TCA	-0.438466	0.226771	0.0546463	0.212481	311	Allergy	Food allergy at 5 years
PWY.6731	0.468011	0.244635	0.057244	0.215158	311	Allergy	Food allergy at 5 years
PWY.5861	-0.40811	0.216303	0.0601853	0.219323	311	Allergy	Food allergy at 5 years
PWY.6708	-0.369069	0.195283	0.0601072	0.219323	311	Allergy	Food allergy at 5 years
ECASYN.PWY	-0.409638	0.219861	0.0633896	0.220515	311	Allergy	Food allergy at 5 years
PWY.5855	-0.376334	0.201553	0.0631943	0.220515	311	Allergy	Food allergy at 5 years
PWY.5856	-0.376334	0.201553	0.0631943	0.220515	311	Allergy	Food allergy at 5 years
PWY.5857	-0.376334	0.201553	0.0631943	0.220515	311	Allergy	Food allergy at 5 years
PWY.6124	0.101407	0.0547836	0.0654124	0.223978	311	Allergy	Food allergy at 5 years
CALVIN.PWY	0.111968	0.0616952	0.070518	0.235523	311	Allergy	Food allergy at 5 years
P161.PWY	-0.525782	0.291996	0.0727479	0.237886	311	Allergy	Food allergy at 5 years
TRPSYN.PWY	0.131313	0.0734414	0.0747584	0.240847	311	Allergy	Food allergy at 5 years
AST.PWY	-0.387019	0.217954	0.076771	0.244918	311	Allergy	Food allergy at 5 years
DAPLYSINESYN.PWY	0.255299	0.144497	0.0786792	0.247902	311	Allergy	Food allergy at 5 years
PWY4LZ.257	-0.473068	0.26824	0.0788026	0.247902	311	Allergy	Food allergy at 5 years
TRNA.CHARGING.PWY	0.0772294	0.0451365	0.0880845	0.267941	311	Allergy	Food allergy at 5 years
P124.PWY	0.390049	0.229035	0.089575	0.268725	311	Allergy	Food allergy at 5 years
PWY.6527	0.132651	0.0780871	0.0904086	0.269286	311	Allergy	Food allergy at 5 years
UBISYN.PWY	-0.32126	0.189239	0.0905855	0.269286	311	Allergy	Food allergy at 5 years
PWY.7357	0.0974289	0.0574444	0.0920533	0.269644	311	Allergy	Food allergy at 5 years
PWY.1042	0.107865	0.0640422	0.0931416	0.270732	311	Allergy	Food allergy at 5 years
ANAEROFRUCAT.PWY	0.107379	0.0641385	0.0951307	0.274077	311	Allergy	Food allergy at 5 years
REDCITCYC	-0.192009	0.116564	0.100635	0.284916	311	Allergy	Food allergy at 5 years
NONOXIPENT.PWY	0.121373	0.0740484	0.102212	0.286816	311	Allergy	Food allergy at 5 years
GLYCOLYSIS	0.105974	0.0650917	0.1046	0.290667	311	Allergy	Food allergy at 5 years
PWY.7094	-0.308155	0.193488	0.112268	0.304723	311	Allergy	Food allergy at 5 years
DENOVOPURINE2.PWY	-0.270738	0.174298	0.121778	0.31985	311	Allergy	Food allergy at 5 years
PWY.5484	0.112845	0.0725187	0.12074	0.31985	311	Allergy	Food allergy at 5 years
PWY0.845	-0.458263	0.295014	0.121558	0.31985	311	Allergy	Food allergy at 5 years
PWY.7663	-0.186012	0.121877	0.128082	0.332822	311	Allergy	Food allergy at 5 years
GLYCOL.GLYOXDEG.PWY	-0.273213	0.180717	0.131603	0.338807	311	Allergy	Food allergy at 5 years
PYRIDOXSYN.PWY	-0.454807	0.302162	0.133525	0.341116	311	Allergy	Food allergy at 5 years
GLYCOLYSIS.TCA.GLYOX.BYPASS	-0.32076	0.215264	0.137491	0.346238	311	Allergy	Food allergy at 5 years
COBALSYN.PWY	0.23892	0.162653	0.142882	0.355728	311	Allergy	Food allergy at 5 years
PPGPPMET.PWY	0.570428	0.389565	0.144141	0.355728	311	Allergy	Food allergy at 5 years
ORNDEG.PWY	-0.240727	0.165141	0.14594	0.357642	311	Allergy	Food allergy at 5 years
PWY.5659	-0.227168	0.156302	0.147321	0.358171	311	Allergy	Food allergy at 5 years
PWY.5837	-0.348106	0.239382	0.146947	0.358171	311	Allergy	Food allergy at 5 years
PWY.5265	-0.228165	0.157273	0.148318	0.35926	311	Allergy	Food allergy at 5 years
GLYOXYLATE.BYPASS	-0.377068	0.261908	0.151401	0.360366	311	Allergy	Food allergy at 5 years
PWY.6588	-0.486893	0.336969	0.149624	0.360366	311	Allergy	Food allergy at 5 years
HEMESYN2.PWY	-0.388023	0.272865	0.15611	0.362294	311	Allergy	Food allergy at 5 years
PWY.5845	-0.243707	0.172278	0.15828	0.362294	311	Allergy	Food allergy at 5 years
PWY.5897	-0.328475	0.232318	0.158434	0.362294	311	Allergy	Food allergy at 5 years
PWY.5898	-0.328475	0.232318	0.158434	0.362294	311	Allergy	Food allergy at 5 years
PWY.5899	-0.328475	0.232318	0.158434	0.362294	311	Allergy	Food allergy at 5 years
PWY.7384	-0.21083	0.14834	0.156273	0.362294	311	Allergy	Food allergy at 5 years
PWY0.881	-0.270429	0.189467	0.154823	0.362294	311	Allergy	Food allergy at 5 years
PWY.5705	-0.214253	0.152108	0.159974	0.364541	311	Allergy	Food allergy at 5 years
SO4ASSIM.PWY	-0.445361	0.316566	0.160894	0.365363	311	Allergy	Food allergy at 5 years
POLYISOPRENSYN.PWY	-0.32097	0.228684	0.161482	0.36543	311	Allergy	Food allergy at 5 years
PWY.7187	-0.242299	0.174176	0.165669	0.372563	311	Allergy	Food allergy at 5 years
RHAMCAT.PWY	-0.2443	0.176606	0.167572	0.374035	311	Allergy	Food allergy at 5 years
PWY.5862	-0.252696	0.183558	0.169723	0.375127	311	Allergy	Food allergy at 5 years
SULFATE.CYS.PWY	-0.396452	0.294048	0.178996	0.385077	311	Allergy	Food allergy at 5 years
PWY.5345	-0.3901	0.292478	0.183664	0.390856	311	Allergy	Food allergy at 5 years
TCA.GLYOX.BYPASS	-0.326463	0.244579	0.183174	0.390856	311	Allergy	Food allergy at 5 years
FAO.PWY	-0.359642	0.273527	0.189819	0.399169	311	Allergy	Food allergy at 5 years
PWY.5723	-0.347061	0.26806	0.19664	0.409563	311	Allergy	Food allergy at 5 years
PWY.5100	0.0934022	0.0728638	0.201065	0.417261	311	Allergy	Food allergy at 5 years
PWY.3841	-0.0383288	0.0301625	0.2048	0.421192	311	Allergy	Food allergy at 5 years
PWY0.166	-0.266968	0.213289	0.211639	0.433894	311	Allergy	Food allergy at 5 years
P105.PWY	-0.266809	0.223626	0.234509	0.461463	311	Allergy	Food allergy at 5 years
PRPP.PWY	-0.201512	0.169239	0.234882	0.461463	311	Allergy	Food allergy at 5 years
PWY.5189	-0.270311	0.227243	0.235148	0.461463	311	Allergy	Food allergy at 5 years
PWY.5920	-0.231372	0.195004	0.236376	0.461463	311	Allergy	Food allergy at 5 years
PWY0.1298	-0.300207	0.255095	0.240309	0.464472	311	Allergy	Food allergy at 5 years
PWY.5464	-0.231096	0.202121	0.253933	0.476671	311	Allergy	Food allergy at 5 years
PWY0.1241	-0.354428	0.314363	0.260475	0.486166	311	Allergy	Food allergy at 5 years
SER.GLYSYN.PWY	0.0636512	0.0567297	0.262733	0.488146	311	Allergy	Food allergy at 5 years
ANAGLYCOLYSIS.PWY	0.0348602	0.0319496	0.276081	0.50129	311	Allergy	Food allergy at 5 years
KDO.NAGLIPASYN.PWY	-0.170677	0.159949	0.286777	0.509652	311	Allergy	Food allergy at 5 years
PWY0.1338	-0.246016	0.232175	0.29015	0.510102	311	Allergy	Food allergy at 5 years
PWY.2942	-0.0425031	0.0404179	0.293818	0.515167	311	Allergy	Food allergy at 5 years
PWY.5097	-0.0401089	0.0384673	0.297921	0.519574	311	Allergy	Food allergy at 5 years
PWY.7446	-0.141737	0.136837	0.301104	0.520958	311	Allergy	Food allergy at 5 years
PWY.5850	-0.198285	0.192385	0.303555	0.522433	311	Allergy	Food allergy at 5 years
PWY.5896	-0.198285	0.192385	0.303555	0.522433	311	Allergy	Food allergy at 5 years
PWY.5791	-0.229698	0.23014	0.319057	0.540579	311	Allergy	Food allergy at 5 years
PWY.7254	-0.258124	0.25933	0.320413	0.541473	311	Allergy	Food allergy at 5 years
METHGLYUT.PWY	-0.278336	0.284879	0.330014	0.550584	311	Allergy	Food allergy at 5 years
PWY.5656	-0.204196	0.20904	0.329422	0.550584	311	Allergy	Food allergy at 5 years
PWY.5860	-0.203352	0.207326	0.3275	0.550584	311	Allergy	Food allergy at 5 years
PWY.922	-0.13069	0.133652	0.328972	0.550584	311	Allergy	Food allergy at 5 years
GLUTORN.PWY	0.0391024	0.0420222	0.352845	0.57557	311	Allergy	Food allergy at 5 years
PWY.7282	-0.23111	0.248577	0.353321	0.57557	311	Allergy	Food allergy at 5 years
PWY0.1261	-0.189936	0.204637	0.354052	0.57557	311	Allergy	Food allergy at 5 years
PWY.1269	-0.252846	0.284681	0.375153	0.599879	311	Allergy	Food allergy at 5 years
PWY.5675	-0.21152	0.239262	0.377682	0.600983	311	Allergy	Food allergy at 5 years
HCAMHPDEG.PWY	-0.167399	0.195656	0.39348	0.617113	311	Allergy	Food allergy at 5 years
PWY.6690	-0.167399	0.195656	0.39348	0.617113	311	Allergy	Food allergy at 5 years
RIBOSYN2.PWY	0.106563	0.125536	0.396667	0.617667	311	Allergy	Food allergy at 5 years
PWY.6737	-0.0343373	0.0405648	0.397958	0.618205	311	Allergy	Food allergy at 5 years
PWY.6163	0.0283115	0.034687	0.415054	0.631269	311	Allergy	Food allergy at 5 years
NAD.BIOSYNTHESIS.II	-0.227845	0.280563	0.417918	0.633495	311	Allergy	Food allergy at 5 years
PWY.821	-0.168515	0.210259	0.423482	0.63815	311	Allergy	Food allergy at 5 years
PWY.4702	-0.23448	0.294491	0.426612	0.641389	311	Allergy	Food allergy at 5 years
HEME.BIOSYNTHESIS.II	-0.211765	0.268551	0.430985	0.64394	311	Allergy	Food allergy at 5 years
ARGORNPROST.PWY	-0.133888	0.174422	0.443537	0.649027	311	Allergy	Food allergy at 5 years
PWY.5173	-0.228741	0.297444	0.442474	0.649027	311	Allergy	Food allergy at 5 years
PWY.6969	-0.186444	0.244476	0.446588	0.651939	311	Allergy	Food allergy at 5 years
PWY.6168	0.0923839	0.126989	0.467507	0.674944	311	Allergy	Food allergy at 5 years
P42.PWY	-0.187944	0.271433	0.489359	0.6916	311	Allergy	Food allergy at 5 years
PWY.5022	-0.167074	0.244055	0.494137	0.6916	311	Allergy	Food allergy at 5 years
PWY.6151	0.0282545	0.0402378	0.483099	0.6916	311	Allergy	Food allergy at 5 years
PWY.7388	0.108896	0.158391	0.492574	0.6916	311	Allergy	Food allergy at 5 years
PWY.6803	-0.209115	0.308858	0.498877	0.695663	311	Allergy	Food allergy at 5 years
PWY.5497	-0.167718	0.25043	0.503552	0.697718	311	Allergy	Food allergy at 5 years
ARGSYN.PWY	0.0303923	0.0456631	0.506191	0.699892	311	Allergy	Food allergy at 5 years
PWY.6630	-0.0568224	0.0870018	0.514271	0.701301	311	Allergy	Food allergy at 5 years
PWY.7400	0.0296775	0.0454489	0.514263	0.701301	311	Allergy	Food allergy at 5 years
DTDPRHAMSYN.PWY	0.0361913	0.0568271	0.524685	0.707692	311	Allergy	Food allergy at 5 years
ARO.PWY	0.0207498	0.0327769	0.52717	0.707945	311	Allergy	Food allergy at 5 years
PWY.6305	-0.109335	0.176492	0.536429	0.715968	311	Allergy	Food allergy at 5 years
PWY.7184	-0.15029	0.261664	0.566143	0.739037	311	Allergy	Food allergy at 5 years
ARGSYNBSUB.PWY	0.0271016	0.0487574	0.578727	0.748772	311	Allergy	Food allergy at 5 years
POLYAMSYN.PWY	0.16677	0.302526	0.581868	0.748772	311	Allergy	Food allergy at 5 years
FUC.RHAMCAT.PWY	-0.142039	0.27139	0.601459	0.76528	311	Allergy	Food allergy at 5 years
PEPTIDOGLYCANSYN.PWY	0.0141415	0.0288482	0.624339	0.784794	311	Allergy	Food allergy at 5 years
COMPLETE.ARO.PWY	0.0152551	0.0319101	0.632947	0.786972	311	Allergy	Food allergy at 5 years
PWY.5863	0.0910959	0.190205	0.632342	0.786972	311	Allergy	Food allergy at 5 years
PWY.5918	-0.10228	0.212705	0.630975	0.786972	311	Allergy	Food allergy at 5 years
ARGDEG.PWY	-0.0737429	0.161753	0.648785	0.796546	311	Allergy	Food allergy at 5 years
ORNARGDEG.PWY	-0.0737429	0.161753	0.648785	0.796546	311	Allergy	Food allergy at 5 years
PWY.6531	-0.12021	0.263835	0.649143	0.796546	311	Allergy	Food allergy at 5 years
COA.PWY	0.0199728	0.0441192	0.651366	0.797153	311	Allergy	Food allergy at 5 years
PWY0.1277	-0.0672219	0.149519	0.653324	0.797153	311	Allergy	Food allergy at 5 years
FASYN.ELONG.PWY	-0.0690438	0.164317	0.674666	0.806639	311	Allergy	Food allergy at 5 years
P122.PWY	0.121635	0.283768	0.668528	0.806639	311	Allergy	Food allergy at 5 years
PWY.6396	0.0795924	0.188762	0.673693	0.806639	311	Allergy	Food allergy at 5 years
PWY.6270	-0.0360474	0.0904129	0.690392	0.817999	311	Allergy	Food allergy at 5 years
COA.PWY.1	-0.0138593	0.0371116	0.709098	0.832585	311	Allergy	Food allergy at 5 years
PWY.6282	-0.0629474	0.170543	0.712331	0.834882	311	Allergy	Food allergy at 5 years
PWY.7664	-0.0591373	0.166035	0.721972	0.841204	311	Allergy	Food allergy at 5 years
PWY.6386	0.0100891	0.0291078	0.729121	0.842482	311	Allergy	Food allergy at 5 years
PWY.4242	0.0151063	0.0464801	0.745397	0.854035	311	Allergy	Food allergy at 5 years
KETOGLUCONMET.PWY	-0.105877	0.355509	0.766042	0.869777	311	Allergy	Food allergy at 5 years
PWY.6284	-0.0633468	0.213973	0.767391	0.869799	311	Allergy	Food allergy at 5 years
PWY.7456	-0.0653012	0.233229	0.779749	0.879235	311	Allergy	Food allergy at 5 years
PWY.5910	-0.0272442	0.103119	0.791858	0.883746	311	Allergy	Food allergy at 5 years
PWY.7219	-0.00835086	0.0315843	0.791652	0.883746	311	Allergy	Food allergy at 5 years
NONMEVIPP.PWY	-0.0100185	0.0392524	0.798716	0.889881	311	Allergy	Food allergy at 5 years
PWY.6387	0.00616013	0.0283408	0.828073	0.905177	311	Allergy	Food allergy at 5 years
PWY66.409	-0.0395494	0.213976	0.853483	0.921086	311	Allergy	Food allergy at 5 years
PWY.5971	-0.0457801	0.250459	0.855087	0.921296	311	Allergy	Food allergy at 5 years
X1CMET2.PWY	-0.00478941	0.0313096	0.878524	0.935843	311	Allergy	Food allergy at 5 years
FUCCAT.PWY	-0.0442457	0.29593	0.881246	0.935843	311	Allergy	Food allergy at 5 years
PWY.724	0.00565498	0.0384902	0.883311	0.935843	311	Allergy	Food allergy at 5 years
PWY.7560	-0.0133074	0.0891324	0.881415	0.935843	311	Allergy	Food allergy at 5 years
PWY0.862	-0.0253392	0.172718	0.883462	0.935843	311	Allergy	Food allergy at 5 years
PWY0.1415	-0.0331543	0.253168	0.895895	0.942119	311	Allergy	Food allergy at 5 years
NAGLIPASYN.PWY	0.0385228	0.319413	0.904085	0.947551	311	Allergy	Food allergy at 5 years
GLUDEG.I.PWY	-0.0272395	0.236201	0.908275	0.949032	311	Allergy	Food allergy at 5 years
HISTSYN.PWY	-0.00504639	0.044517	0.909852	0.949032	311	Allergy	Food allergy at 5 years
PWY.6385	0.00362633	0.0315824	0.908662	0.949032	311	Allergy	Food allergy at 5 years
ARG.POLYAMINE.SYN	-0.0205593	0.275967	0.940664	0.971887	311	Allergy	Food allergy at 5 years
PWY.5103	0.00197118	0.0353886	0.95562	0.982666	311	Allergy	Food allergy at 5 years
PWY.5686	0.000498748	0.0337917	0.988234	0.998044	311	Allergy	Food allergy at 5 years
PWY.7221	0.000493967	0.0307134	0.987179	0.998044	311	Allergy	Food allergy at 5 years
BRANCHED.CHAIN.AA.SYN.PWY	0.000217171	0.0349564	0.995047	0.999247	311	Allergy	Food allergy at 5 years
