# Supplementary material for: Delayed gut microbiota maturation in the first year of life is a hallmark of pediatric allergic disease
Source: Nat Commun. 2023 Aug 29;14:4785. doi: 10.1038/s41467-023-40336-4 (PMC10465508; doi:10.1038/s41467-023-40336-4)
Supplement: Supplementary file 6 — Supplementary Data 3 [file 41467_2023_40336_MOESM6_ESM.xlsx]

## Sheet: Sheet1
Feature	Coefficient	Standard error	P-Value	FDR	Group	Metacyc ID
D-galactarate degradation	-0.981504	0.300841	0.00130721	0.0340919	Two or more diagnoses at 5 years	GALACTARDEG.PWY
D-glucarate/D-galactarate degradation	-0.981504	0.300841	0.00130721	0.0340919	Two or more diagnoses at 5 years	GLUCARGALACTSUPER.PWY
Methanogenesis from acetate	0.924493	0.308286	0.00292627	0.0596228	Two or more diagnoses at 5 years	METH.ACETATE.PWY
Peptidoglycan biosynthesis II	-0.457629	0.155911	0.00357848	0.0659964	Two or more diagnoses at 5 years	PWY.5265
Sulfur oxidation	0.804542	0.296627	0.00704889	0.0718105	Two or more diagnoses at 5 years	PWY.5304
NAD(P)/NADPH interconversion	-0.673129	0.259492	0.0101371	0.0836628	Two or more diagnoses at 5 years	PWY.5083
D-glucarate degradation	-0.691841	0.274724	0.012287	0.0910355	Two or more diagnoses at 5 years	GLUCARDEG.PWY
L-alanine biosynthesis	-0.728444	0.288469	0.0120535	0.0910355	Two or more diagnoses at 5 years	PWY0.1061
D-galactarate degradation	-0.990096	0.206709	2.43938e-06	8.57635e-05	One or more diagnoses at 5 years	GALACTARDEG.PWY
D-glucarate/D-galactarate degradation	-0.990096	0.206709	2.43938e-06	8.57635e-05	One or more diagnoses at 5 years	GLUCARGALACTSUPER.PWY
NAD(P)/NADPH interconversion	-0.9185	0.193599	3.55077e-06	0.000118596	One or more diagnoses at 5 years	PWY.5083
L-alanine biosynthesis	-0.891018	0.210466	2.67021e-05	0.000435049	One or more diagnoses at 5 years	PWY0.1061
Molybdopterin biosynthesis	-0.429796	0.104391	4.38656e-05	0.000586045	One or more diagnoses at 5 years	PWY.6823
D-glucarate degradation	-0.803223	0.196908	5.53232e-05	0.000697281	One or more diagnoses at 5 years	GLUCARDEG.PWY
Fatty acids biosynthesis	-0.54794	0.13876	9.37668e-05	0.000963634	One or more diagnoses at 5 years	PWY.6285
Sulfoquinovose degradation	-0.44061	0.120359	0.000274165	0.00192782	One or more diagnoses at 5 years	PWY.7446
Methanogenesis from acetate	0.698107	0.211521	0.00102406	0.00475048	One or more diagnoses at 5 years	METH.ACETATE.PWY
Sulfur oxidation	0.627811	0.195548	0.00139744	0.00593229	One or more diagnoses at 5 years	PWY.5304
Peptidoglycan biosynthesis II	-0.283115	0.118731	0.0174194	0.0437449	One or more diagnoses at 5 years	PWY.5265
NAD(P)/NADPH interconversion	-1.07154	0.211841	6.19848e-07	0.00013802	Atopic dermatitis at 5 years	PWY.5083
D-galactarate degradation	-1.14108	0.232983	2.35165e-06	0.00031418	Atopic dermatitis at 5 years	GALACTARDEG.PWY
D-glucarate/D-galactarate degradation	-1.14108	0.232983	2.35165e-06	0.00031418	Atopic dermatitis at 5 years	GLUCARGALACTSUPER.PWY
L-alanine biosynthesis	-1.10395	0.233476	3.04278e-06	0.000338763	Atopic dermatitis at 5 years	PWY0.1061
Methanogenesis from acetate	1.03802	0.236368	1.40784e-05	0.000896637	Atopic dermatitis at 5 years	METH.ACETATE.PWY
Molybdopterin biosynthesis	-0.398978	0.0948927	3.16431e-05	0.00118559	Atopic dermatitis at 5 years	PWY.6823
Fatty acids biosynthesis	-0.658578	0.155182	3.73285e-05	0.00131239	Atopic dermatitis at 5 years	PWY.6285
D-glucarate degradation	-0.922922	0.220411	4.63464e-05	0.00132277	Atopic dermatitis at 5 years	GLUCARDEG.PWY
Sulfur oxidation	0.8726	0.212951	4.96017e-05	0.00132277	Atopic dermatitis at 5 years	PWY.5304
Sulfoquinovose degradation	-0.537895	0.135895	8.79022e-05	0.00167335	Atopic dermatitis at 5 years	PWY.7446
Peptidoglycan biosynthesis II	-0.291527	0.131105	0.0266763	0.0580448	Atopic dermatitis at 5 years	PWY.5265
D-galactarate degradation	-1.04013	0.308851	0.000897527	0.025521	Food allergy at 5 years	GALACTARDEG.PWY
D-glucarate/D-galactarate degradation	-1.04013	0.308851	0.000897527	0.025521	Food allergy at 5 years	GLUCARGALACTSUPER.PWY
Sulfur oxidation	0.936477	0.304762	0.00230998	0.0503575	Food allergy at 5 years	PWY.5304
Methanogenesis from acetate	0.958378	0.316321	0.0026548	0.0531449	Food allergy at 5 years	METH.ACETATE.PWY
Fatty acids biosynthesis	-0.403104	0.160744	0.0128883	0.0992865	Food allergy at 5 years	PWY.6285
D-galactarate degradation	-1.12951	0.279568	7.02804e-05	0.00256914	Allergic rhinitis at 5 years	GALACTARDEG.PWY
D-glucarate/D-galactarate degradation	-1.12951	0.279568	7.02804e-05	0.00256914	Allergic rhinitis at 5 years	GLUCARGALACTSUPER.PWY
NAD(P)/NADPH interconversion	-0.999033	0.255335	0.000117978	0.00369666	Allergic rhinitis at 5 years	PWY.5083
Fatty acids biosynthesis	-0.575902	0.148827	0.000148964	0.00445537	Allergic rhinitis at 5 years	PWY.6285
Molybdopterin biosynthesis	-0.322599	0.0935939	0.000637169	0.0131018	Allergic rhinitis at 5 years	PWY.6823
D-glucarate degradation	-0.867929	0.264249	0.00116497	0.0153968	Allergic rhinitis at 5 years	GLUCARDEG.PWY
Sulfoquinovose degradation	-0.41358	0.156607	0.00877122	0.0379702	Allergic rhinitis at 5 years	PWY.7446
L-alanine biosynthesis	-0.693737	0.270943	0.0112764	0.0441658	Allergic rhinitis at 5 years	PWY0.1061
Peptidoglycan biosynthesis II	-0.318328	0.142566	0.0261986	0.0750342	Allergic rhinitis at 5 years	PWY.5265
D-glucarate degradation	-0.809588	0.253893	0.00156358	0.0288811	Asthma at 5 years	GLUCARDEG.PWY
D-galactarate degradation	-0.836037	0.272573	0.00233617	0.0318303	Asthma at 5 years	GALACTARDEG.PWY
D-glucarate/D-galactarate degradation	-0.836037	0.272573	0.00233617	0.0318303	Asthma at 5 years	GLUCARGALACTSUPER.PWY
NAD(P)/NADPH interconversion	-0.70677	0.237831	0.00317474	0.0391772	Asthma at 5 years	PWY.5083
Molybdopterin biosynthesis	-0.306474	0.119078	0.0104891	0.0645127	Asthma at 5 years	PWY.6823
Peptidoglycan biosynthesis II	-0.377764	0.152316	0.0136228	0.073027	Asthma at 5 years	PWY.5265
Sulfoquinovose degradation	-0.30811	0.13173	0.0199238	0.0944216	Asthma at 5 years	PWY.7446
