# Supplementary material for: Delayed gut microbiota maturation in the first year of life is a hallmark of pediatric allergic disease
Source: Nat Commun. 2023 Aug 29;14:4785. doi: 10.1038/s41467-023-40336-4 (PMC10465508; doi:10.1038/s41467-023-40336-4)
Supplement: Supplementary file 7 — Supplementary Data 4 [file 41467_2023_40336_MOESM7_ESM.xlsx]

## Sheet: Sheet 1 - Supplementary Table 7
Supplementary Table 7 (Hoskinson NComms July 14 2023)
	feature	metadata	value	coef	stderr	pval	name	qval	N	N.not.zero	sig
1	PC.aa.C38.5	at_least_1_focus_5year_annotated	1	0.00027222	7.64819e-05	0.000404174	at_least_1_focus_5year_annotated1	0.212519	554	195	0
11	PC.ae.C38.4	at_least_1_focus_5year_annotated	1	0.00014812	5.48692e-05	0.00715865	at_least_1_focus_5year_annotated1	0.576879	554	350	0
14	PC.ae.C42.4	at_least_1_focus_5year_annotated	1	4.87708e-05	1.78777e-05	0.00657595	at_least_1_focus_5year_annotated1	0.576879	554	531	0
19	PC.ae.C30.0	at_least_1_focus_5year_annotated	1	0.0568852	0.0214466	0.00854773	at_least_1_focus_5year_annotated1	0.576879	554	35	0
20	SM.C26.1	at_least_1_focus_5year_annotated	1	0.0896008	0.0341424	0.00908074	at_least_1_focus_5year_annotated1	0.576879	554	101	0
23	TG.20.4_34.0.	at_least_1_focus_5year_annotated	1	0.0510838	0.0202944	0.0121154	at_least_1_focus_5year_annotated1	0.576879	554	32	0
27	LYSOC28.0	at_least_1_focus_5year_annotated	1	0.000188058	7.58883e-05	0.013509	at_least_1_focus_5year_annotated1	0.577274	554	448	0
28	PC.ae.C38.0	at_least_1_focus_5year_annotated	1	6.81052e-05	2.81308e-05	0.0158546	at_least_1_focus_5year_annotated1	0.577274	554	510	0
32	C16.2	at_least_1_focus_5year_annotated	1	-0.0588503	0.0238491	0.0141033	at_least_1_focus_5year_annotated1	0.577274	554	44	0
33	C18.1OH	at_least_1_focus_5year_annotated	1	-0.033879	0.0136248	0.0131947	at_least_1_focus_5year_annotated1	0.577274	554	15	0
35	PC.aa.C38.3	at_least_1_focus_5year_annotated	1	0.000176699	7.41176e-05	0.0177152	at_least_1_focus_5year_annotated1	0.578697	554	538	0
37	C5OH	at_least_1_focus_5year_annotated	1	0.000535374	0.000228152	0.0193023	at_least_1_focus_5year_annotated1	0.585131	554	554	0
41	PC.ae.C38.2	at_least_1_focus_5year_annotated	1	0.000139038	6.08758e-05	0.0237524	at_least_1_focus_5year_annotated1	0.589993	554	306	0
50	PC.ae.C36.2	at_least_1_focus_5year_annotated	1	0.000181566	8.20845e-05	0.0273829	at_least_1_focus_5year_annotated1	0.629148	554	536	0
57	PC.aa.C32.1	at_least_1_focus_5year_annotated	1	0.000773626	0.000364851	0.0344222	at_least_1_focus_5year_annotated1	0.652363	554	554	0
60	PC.ae.C40.4	at_least_1_focus_5year_annotated	1	6.1318e-05	2.93672e-05	0.037261	at_least_1_focus_5year_annotated1	0.652363	554	321	0
64	DOPA	at_least_1_focus_5year_annotated	1	-0.00556938	0.00261896	0.0340305	at_least_1_focus_5year_annotated1	0.652363	554	554	0
65	C14.2	at_least_1_focus_5year_annotated	1	0.0368838	0.0175484	0.0361912	at_least_1_focus_5year_annotated1	0.652363	554	22	0
66	PC.aa.C26.0	at_least_1_focus_5year_annotated	1	0.049791	0.0236975	0.0367512	at_least_1_focus_5year_annotated1	0.652363	554	45	0
67	TG.16.0_36.2.	at_least_1_focus_5year_annotated	1	0.0600431	0.0283786	0.0360048	at_least_1_focus_5year_annotated1	0.652363	554	66	0
69	PC.ae.C38.3	at_least_1_focus_5year_annotated	1	0.000109287	5.26333e-05	0.0383239	at_least_1_focus_5year_annotated1	0.653172	554	378	0
70	PC38.0AA	at_least_1_focus_5year_annotated	1	0.00010991	5.27032e-05	0.0390927	at_least_1_focus_5year_annotated1	0.656758	554	332	0
71	C12.1	at_least_1_focus_5year_annotated	1	0.000718302	0.000355072	0.0435603	at_least_1_focus_5year_annotated1	0.663535	554	554	0
73	X22.2SMOH	at_least_1_focus_5year_annotated	1	0.00012531	6.19877e-05	0.0444019	at_least_1_focus_5year_annotated1	0.663535	554	475	0
74	PC40.6AA	at_least_1_focus_5year_annotated	1	9.94066e-05	4.88007e-05	0.0421309	at_least_1_focus_5year_annotated1	0.663535	554	264	0
75	PC.ae.C32.2	at_least_1_focus_5year_annotated	1	7.82185e-05	3.84196e-05	0.042241	at_least_1_focus_5year_annotated1	0.663535	554	505	0
78	TG.16.0_30.2.	at_least_1_focus_5year_annotated	1	0.0501163	0.024946	0.0455147	at_least_1_focus_5year_annotated1	0.663535	554	49	0
79	TG.18.2_36.2.	at_least_1_focus_5year_annotated	1	0.0619485	0.0303137	0.0414729	at_least_1_focus_5year_annotated1	0.663535	554	78	0
81	TG.20.5_34.2.	at_least_1_focus_5year_annotated	1	0.0397151	0.0196911	0.0441927	at_least_1_focus_5year_annotated1	0.663535	554	31	0
82	X20.2SM	at_least_1_focus_5year_annotated	1	1.84927e-05	9.32409e-06	0.0482175	at_least_1_focus_5year_annotated1	0.668705	554	389	0
83	PC.ae.C34.2	at_least_1_focus_5year_annotated	1	0.00054323	0.00027624	0.0497432	at_least_1_focus_5year_annotated1	0.668705	554	523	0
85	TG.14.0_36.4.	at_least_1_focus_5year_annotated	1	0.0493839	0.0251964	0.0505071	at_least_1_focus_5year_annotated1	0.668705	554	52	0
87	TG.18.1_36.1.	at_least_1_focus_5year_annotated	1	0.0564417	0.0285673	0.0486853	at_least_1_focus_5year_annotated1	0.668705	554	69	0
89	TG.22.5_32.1.	at_least_1_focus_5year_annotated	1	0.0177921	0.00901144	0.048839	at_least_1_focus_5year_annotated1	0.668705	554	6	0
91	Hex3Cer.d18.1.24.1.	at_least_1_focus_5year_annotated	1	0.0668314	0.0343831	0.0524398	at_least_1_focus_5year_annotated1	0.677684	554	108	0
92	PC.ae.C36.3	at_least_1_focus_5year_annotated	1	0.000178618	9.22834e-05	0.053439	at_least_1_focus_5year_annotated1	0.679248	554	536	0
93	PC.aa.C38.4	at_least_1_focus_5year_annotated	1	0.000164179	8.49221e-05	0.0537161	at_least_1_focus_5year_annotated1	0.679248	554	235	0
103	PC32.2AA	at_least_1_focus_5year_annotated	1	0.000429104	0.000236467	0.0709024	at_least_1_focus_5year_annotated1	0.712556	554	554	0
104	PC36.0AE	at_least_1_focus_5year_annotated	1	9.85995e-05	5.66125e-05	0.0823444	at_least_1_focus_5year_annotated1	0.712556	554	479	0
106	PC40.1AA	at_least_1_focus_5year_annotated	1	3.69768e-05	2.02845e-05	0.0688625	at_least_1_focus_5year_annotated1	0.712556	554	293	0
112	PC.ae.C40.1	at_least_1_focus_5year_annotated	1	4.88679e-05	2.79058e-05	0.0804761	at_least_1_focus_5year_annotated1	0.712556	554	509	0
113	PC.ae.C42.5	at_least_1_focus_5year_annotated	1	8.77399e-05	4.67097e-05	0.0609459	at_least_1_focus_5year_annotated1	0.712556	554	271	0
114	PC.ae.C44.4	at_least_1_focus_5year_annotated	1	3.59628e-05	2.05865e-05	0.0812125	at_least_1_focus_5year_annotated1	0.712556	554	300	0
119	HexCer.d18.1.26.0.	at_least_1_focus_5year_annotated	1	6.02884e-05	3.3322e-05	0.0712793	at_least_1_focus_5year_annotated1	0.712556	554	306	0
125	TG.16.0_34.3.	at_least_1_focus_5year_annotated	1	0.0603892	0.0324	0.0628755	at_least_1_focus_5year_annotated1	0.712556	554	93	0
126	TG.16.0_36.3.	at_least_1_focus_5year_annotated	1	0.0492778	0.0265321	0.0643567	at_least_1_focus_5year_annotated1	0.712556	554	56	0
127	TG.16.0_38.6.	at_least_1_focus_5year_annotated	1	0.0396881	0.0220514	0.0724416	at_least_1_focus_5year_annotated1	0.712556	554	39	0
132	TG.18.1_26.0.	at_least_1_focus_5year_annotated	1	-0.061765	0.033598	0.0665518	at_least_1_focus_5year_annotated1	0.712556	554	102	0
135	TG.22.5_34.2.	at_least_1_focus_5year_annotated	1	0.0256719	0.0146067	0.0793836	at_least_1_focus_5year_annotated1	0.712556	554	17	0
138	TG.16.0_34.2.	at_least_1_focus_5year_annotated	1	0.0519708	0.0301661	0.0854853	at_least_1_focus_5year_annotated1	0.723243	554	78	0
143	TG.16.1_32.0.	at_least_1_focus_5year_annotated	1	0.0436042	0.0254423	0.0871229	at_least_1_focus_5year_annotated1	0.731324	554	52	0
146	PC.ae.C36.1	at_least_1_focus_5year_annotated	1	0.000221009	0.000131098	0.0938885	at_least_1_focus_5year_annotated1	0.756252	554	481	0
155	Hex3Cer.d18.1_22.0.	at_least_1_focus_5year_annotated	1	0.0488686	0.0300461	0.105169	at_least_1_focus_5year_annotated1	0.777853	554	75	0
159	TG.20.4_32.2.	at_least_1_focus_5year_annotated	1	0.0400973	0.0245456	0.103486	at_least_1_focus_5year_annotated1	0.777853	554	48	0
161	PC.ae.C40.2	at_least_1_focus_5year_annotated	1	5.02862e-05	3.12713e-05	0.108397	at_least_1_focus_5year_annotated1	0.778889	554	166	0
162	PC.aa.C40.4	at_least_1_focus_5year_annotated	1	3.74121e-05	2.32853e-05	0.109945	at_least_1_focus_5year_annotated1	0.778889	554	452	0
163	DG.14.0_18.1.	at_least_1_focus_5year_annotated	1	0.000707465	0.000440461	0.108808	at_least_1_focus_5year_annotated1	0.778889	554	325	0
164	DG.17.0_18.1.	at_least_1_focus_5year_annotated	1	0.000227977	0.000142363	0.109868	at_least_1_focus_5year_annotated1	0.778889	554	547	0
169	LYSOC26.1	at_least_1_focus_5year_annotated	1	7.04161e-05	4.57176e-05	0.124079	at_least_1_focus_5year_annotated1	0.782874	554	439	0
170	LYSOC28.1	at_least_1_focus_5year_annotated	1	9.48348e-05	6.00805e-05	0.115036	at_least_1_focus_5year_annotated1	0.782874	554	408	0
172	PC38.6AA	at_least_1_focus_5year_annotated	1	0.000357224	0.000225367	0.113526	at_least_1_focus_5year_annotated1	0.782874	554	486	0
173	PC.aa.C28.1	at_least_1_focus_5year_annotated	1	0.000290135	0.000185858	0.119087	at_least_1_focus_5year_annotated1	0.782874	554	501	0
174	PC.ae.C30.1	at_least_1_focus_5year_annotated	1	0.00016296	0.000105929	0.124531	at_least_1_focus_5year_annotated1	0.782874	554	336	0
175	PC.ae.C36.4	at_least_1_focus_5year_annotated	1	0.00016996	0.000109991	0.122872	at_least_1_focus_5year_annotated1	0.782874	554	463	0
176	PC.ae.C38.5	at_least_1_focus_5year_annotated	1	8.33684e-05	5.42939e-05	0.125238	at_least_1_focus_5year_annotated1	0.782874	554	539	0
179	DG.14.0_18.2.	at_least_1_focus_5year_annotated	1	0.00037862	0.000243366	0.120533	at_least_1_focus_5year_annotated1	0.782874	554	432	0
180	Hex3Cer.d18.1.16.0.	at_least_1_focus_5year_annotated	1	6.92109e-05	4.34214e-05	0.111527	at_least_1_focus_5year_annotated1	0.782874	554	437	0
183	LYSOC20.3	at_least_1_focus_5year_annotated	1	0.0100489	0.00649524	0.123142	at_least_1_focus_5year_annotated1	0.782874	554	3	0
184	TG.17.1_34.1.	at_least_1_focus_5year_annotated	1	0.0347157	0.0223269	0.120551	at_least_1_focus_5year_annotated1	0.782874	554	39	0
188	TG.18.1_36.2.	at_least_1_focus_5year_annotated	1	0.0449136	0.0293079	0.126386	at_least_1_focus_5year_annotated1	0.782874	554	68	0
189	TG.18.2_36.4.	at_least_1_focus_5year_annotated	1	0.0565573	0.0366465	0.123617	at_least_1_focus_5year_annotated1	0.782874	554	118	0
193	C4.1	at_least_1_focus_5year_annotated	1	-0.000853007	0.000563609	0.130736	at_least_1_focus_5year_annotated1	0.785856	554	554	0
194	C4OH	at_least_1_focus_5year_annotated	1	0.00050259	0.000333434	0.132307	at_least_1_focus_5year_annotated1	0.785856	554	554	0
195	PC.ae.C40.3	at_least_1_focus_5year_annotated	1	3.87496e-05	2.58012e-05	0.133711	at_least_1_focus_5year_annotated1	0.785856	554	294	0
200	TG.17.1_36.3.	at_least_1_focus_5year_annotated	1	0.0323568	0.02129	0.12971	at_least_1_focus_5year_annotated1	0.785856	554	35	0
201	TG.18.3_30.0.	at_least_1_focus_5year_annotated	1	0.0283689	0.0189904	0.136625	at_least_1_focus_5year_annotated1	0.785856	554	27	0
205	alpha.Aminoadipic.acid	at_least_1_focus_5year_annotated	1	0.0547694	0.0366813	0.136402	at_least_1_focus_5year_annotated1	0.785856	554	123	0
206	PC.aa.C32.3	at_least_1_focus_5year_annotated	1	4.78824e-05	3.22728e-05	0.139633	at_least_1_focus_5year_annotated1	0.796364	554	348	0
213	TG.20.1_34.3.	at_least_1_focus_5year_annotated	1	0.0221357	0.0150439	0.141757	at_least_1_focus_5year_annotated1	0.797495	554	17	0
214	TG.20.4_34.1.	at_least_1_focus_5year_annotated	1	-0.0280248	0.0191138	0.143165	at_least_1_focus_5year_annotated1	0.797495	554	28	0
215	X18.1SM	at_least_1_focus_5year_annotated	1	0.000140612	9.64621e-05	0.146246	at_least_1_focus_5year_annotated1	0.799934	554	336	0
220	X22.1SMOH	at_least_1_focus_5year_annotated	1	0.000207576	0.000149089	0.165384	at_least_1_focus_5year_annotated1	0.811605	554	536	0
224	PC.ae.C36.5	at_least_1_focus_5year_annotated	1	6.41098e-05	4.61444e-05	0.166034	at_least_1_focus_5year_annotated1	0.811605	554	485	0
232	HexCer.d18.1.26.1.	at_least_1_focus_5year_annotated	1	2.46574e-05	1.76637e-05	0.163644	at_least_1_focus_5year_annotated1	0.811605	554	519	0
238	TG.18.0_38.6.	at_least_1_focus_5year_annotated	1	0.0258415	0.0183185	0.159063	at_least_1_focus_5year_annotated1	0.811605	554	25	0
240	TG.18.1_34.3.	at_least_1_focus_5year_annotated	1	0.0345207	0.023991	0.151367	at_least_1_focus_5year_annotated1	0.811605	554	45	0
242	TG.18.2_35.1.	at_least_1_focus_5year_annotated	1	0.0423343	0.0294193	0.150942	at_least_1_focus_5year_annotated1	0.811605	554	68	0
245	TG.20.0_32.3.	at_least_1_focus_5year_annotated	1	0.023522	0.0169506	0.166448	at_least_1_focus_5year_annotated1	0.811605	554	21	0
250	DG.18.0_20.0.	at_least_1_focus_5year_annotated	1	0.000279525	0.000205087	0.173595	at_least_1_focus_5year_annotated1	0.81737	554	177	0
253	TG.18.1_33.1.	at_least_1_focus_5year_annotated	1	-0.0360745	0.0267432	0.17792	at_least_1_focus_5year_annotated1	0.827009	554	58	0
254	C9	at_least_1_focus_5year_annotated	1	0.000323176	0.000241735	0.182223	at_least_1_focus_5year_annotated1	0.834366	554	554	0
258	TG.16.1_36.4.	at_least_1_focus_5year_annotated	1	0.036793	0.02774	0.185691	at_least_1_focus_5year_annotated1	0.834366	554	60	0
259	TG.18.0_36.5.	at_least_1_focus_5year_annotated	1	0.0254488	0.0191125	0.18357	at_least_1_focus_5year_annotated1	0.834366	554	29	0
268	PC.aa.C30.0	at_least_1_focus_5year_annotated	1	0.000832905	0.000641625	0.195346	at_least_1_focus_5year_annotated1	0.847701	554	546	0
269	SM.C24.1	at_least_1_focus_5year_annotated	1	0.000642652	0.000494512	0.195225	at_least_1_focus_5year_annotated1	0.847701	554	540	0
270	TG.16.0_35.3.	at_least_1_focus_5year_annotated	1	0.000874935	0.000674027	0.194809	at_least_1_focus_5year_annotated1	0.847701	554	178	0
271	TG.16.0_36.6.	at_least_1_focus_5year_annotated	1	0.00107743	0.000831014	0.195339	at_least_1_focus_5year_annotated1	0.847701	554	154	0
278	SM.C24.0	at_least_1_focus_5year_annotated	1	0.000347072	0.000271542	0.201737	at_least_1_focus_5year_annotated1	0.852902	554	423	0
279	PC.aa.C42.4	at_least_1_focus_5year_annotated	1	2.57998e-05	2.02676e-05	0.204458	at_least_1_focus_5year_annotated1	0.852902	554	374	0
281	PC.ae.C44.6	at_least_1_focus_5year_annotated	1	0.0230339	0.0181055	0.203841	at_least_1_focus_5year_annotated1	0.852902	554	25	0
282	TG.16.0_38.5.	at_least_1_focus_5year_annotated	1	0.0394203	0.0310256	0.204562	at_least_1_focus_5year_annotated1	0.852902	554	77	0
286	PC.ae.C32.1	at_least_1_focus_5year_annotated	1	0.00012132	9.72809e-05	0.213969	at_least_1_focus_5year_annotated1	0.8605	554	404	0
289	DG.16.1_18.2.	at_least_1_focus_5year_annotated	1	0.00151283	0.00122155	0.217542	at_least_1_focus_5year_annotated1	0.8605	554	231	0
290	TG.18.1_32.3.	at_least_1_focus_5year_annotated	1	0.000131213	0.000106068	0.216591	at_least_1_focus_5year_annotated1	0.8605	554	136	0
293	TG.18.0_30.1.	at_least_1_focus_5year_annotated	1	0.0273583	0.0218078	0.211622	at_least_1_focus_5year_annotated1	0.8605	554	38	0
294	TG.18.1_35.3.	at_least_1_focus_5year_annotated	1	0.0395922	0.0319517	0.215971	at_least_1_focus_5year_annotated1	0.8605	554	81	0
295	TG.18.1_36.4.	at_least_1_focus_5year_annotated	1	0.0328751	0.0266998	0.218743	at_least_1_focus_5year_annotated1	0.8605	554	58	0
299	X2.Hydroxy.2.methylbutyric.acid	at_least_1_focus_5year_annotated	1	-0.0527201	0.0423854	0.214292	at_least_1_focus_5year_annotated1	0.8605	554	185	0
300	C5DC	at_least_1_focus_5year_annotated	1	5.56777e-05	4.54598e-05	0.221189	at_least_1_focus_5year_annotated1	0.863589	554	554	0
302	TG.18.1_36.3.	at_least_1_focus_5year_annotated	1	0.0313169	0.0256764	0.223114	at_least_1_focus_5year_annotated1	0.863589	554	53	0
303	TG.18.2_34.0.	at_least_1_focus_5year_annotated	1	0.020369	0.0166718	0.22271	at_least_1_focus_5year_annotated1	0.863589	554	20	0
307	PC40.2AA	at_least_1_focus_5year_annotated	1	7.65348e-05	6.33608e-05	0.227598	at_least_1_focus_5year_annotated1	0.867348	554	270	0
308	PC.aa.C40.5	at_least_1_focus_5year_annotated	1	3.34809e-05	2.76448e-05	0.226374	at_least_1_focus_5year_annotated1	0.867348	554	483	0
311	X14.1SMOH	at_least_1_focus_5year_annotated	1	0.00022965	0.000190616	0.229538	at_least_1_focus_5year_annotated1	0.867962	554	521	0
315	PC36.0AA	at_least_1_focus_5year_annotated	1	0.0262101	0.0220433	0.234944	at_least_1_focus_5year_annotated1	0.871591	554	38	0
318	C5	at_least_1_focus_5year_annotated	1	0.000663855	0.000560568	0.236826	at_least_1_focus_5year_annotated1	0.875811	554	554	0
319	C10.2	at_least_1_focus_5year_annotated	1	0.000101836	8.78321e-05	0.246963	at_least_1_focus_5year_annotated1	0.877429	554	554	0
321	PC.ae.C38.6	at_least_1_focus_5year_annotated	1	5.04703e-05	4.33531e-05	0.244862	at_least_1_focus_5year_annotated1	0.877429	554	386	0
323	HexCer.d16.1.22.0.	at_least_1_focus_5year_annotated	1	0.000149385	0.000127528	0.24231	at_least_1_focus_5year_annotated1	0.877429	554	541	0
327	TG.18.3_32.0.	at_least_1_focus_5year_annotated	1	-0.0245045	0.020943	0.242487	at_least_1_focus_5year_annotated1	0.877429	554	34	0
328	TG.20.1_34.0.	at_least_1_focus_5year_annotated	1	0.0207063	0.0177818	0.244741	at_least_1_focus_5year_annotated1	0.877429	554	25	0
331	X5.Methoxytryptamine	at_least_1_focus_5year_annotated	1	0.0060969	0.00524119	0.245228	at_least_1_focus_5year_annotated1	0.877429	554	2	0
343	C3	at_least_1_focus_5year_annotated	1	-0.019055	0.016677	0.253708	at_least_1_focus_5year_annotated1	0.880231	554	21	0
345	PC.ae.C42.3	at_least_1_focus_5year_annotated	1	0.024654	0.0215273	0.252609	at_least_1_focus_5year_annotated1	0.880231	554	36	0
346	PC.ae.C42.1	at_least_1_focus_5year_annotated	1	0.0350201	0.0311239	0.261004	at_least_1_focus_5year_annotated1	0.880231	554	84	0
347	TG.16.0_32.1.	at_least_1_focus_5year_annotated	1	0.0248856	0.0220861	0.26034	at_least_1_focus_5year_annotated1	0.880231	554	38	0
349	TG.16.0_34.1.	at_least_1_focus_5year_annotated	1	0.0291473	0.0258957	0.260841	at_least_1_focus_5year_annotated1	0.880231	554	55	0
356	TG.20.5_34.0.	at_least_1_focus_5year_annotated	1	-0.0159778	0.0141647	0.259813	at_least_1_focus_5year_annotated1	0.880231	554	15	0
363	PC.ae.C40.5	at_least_1_focus_5year_annotated	1	2.11931e-05	1.94535e-05	0.276764	at_least_1_focus_5year_annotated1	0.890081	554	545	0
367	TG.20.4_34.2.	at_least_1_focus_5year_annotated	1	0.0168955	0.0154941	0.275996	at_least_1_focus_5year_annotated1	0.890081	554	19	0
369	X24.1SMOH	at_least_1_focus_5year_annotated	1	6.19936e-05	5.76269e-05	0.282501	at_least_1_focus_5year_annotated1	0.891031	554	489	0
372	Hex2Cer.d18.1.14.0.	at_least_1_focus_5year_annotated	1	9.71837e-05	9.03141e-05	0.282373	at_least_1_focus_5year_annotated1	0.891031	554	553	0
377	X18.0SM	at_least_1_focus_5year_annotated	1	0.000718566	0.000671937	0.285363	at_least_1_focus_5year_annotated1	0.89169	554	552	0
383	TG.17.1_36.4.	at_least_1_focus_5year_annotated	1	0.0235304	0.0220832	0.287104	at_least_1_focus_5year_annotated1	0.89169	554	38	0
385	TG.18.1_33.0.	at_least_1_focus_5year_annotated	1	0.0291131	0.0274926	0.29029	at_least_1_focus_5year_annotated1	0.89169	554	58	0
386	TG.18.1_34.1.	at_least_1_focus_5year_annotated	1	0.0273497	0.0258767	0.291013	at_least_1_focus_5year_annotated1	0.89169	554	54	0
389	TG.20.5_36.2.	at_least_1_focus_5year_annotated	1	0.0252806	0.0238202	0.289017	at_least_1_focus_5year_annotated1	0.89169	554	46	0
390	PC40.6AE	at_least_1_focus_5year_annotated	1	3.90376e-05	3.76419e-05	0.300156	at_least_1_focus_5year_annotated1	0.893239	554	219	0
391	PC.aa.C38.1	at_least_1_focus_5year_annotated	1	0.000144059	0.00013864	0.299717	at_least_1_focus_5year_annotated1	0.893239	554	371	0
395	C14.1OH	at_least_1_focus_5year_annotated	1	0.0295186	0.0284892	0.300597	at_least_1_focus_5year_annotated1	0.893239	554	68	0
399	TG.20.3_34.0.	at_least_1_focus_5year_annotated	1	-0.0227032	0.0220692	0.304062	at_least_1_focus_5year_annotated1	0.896184	554	38	0
402	TG.16.0_33.1.	at_least_1_focus_5year_annotated	1	0.0284477	0.0279309	0.308889	at_least_1_focus_5year_annotated1	0.903615	554	64	0
404	TG.20.4_36.4.	at_least_1_focus_5year_annotated	1	0.0269086	0.0265259	0.31103	at_least_1_focus_5year_annotated1	0.905373	554	55	0
405	X16.1SMOH	at_least_1_focus_5year_annotated	1	0.00011292	0.00011188	0.313868	at_least_1_focus_5year_annotated1	0.9069	554	474	0
406	PC.ae.C34.0	at_least_1_focus_5year_annotated	1	0.000134225	0.000132964	0.313343	at_least_1_focus_5year_annotated1	0.9069	554	443	0
407	TG.20.5_36.3.	at_least_1_focus_5year_annotated	1	0.0218308	0.0216197	0.313713	at_least_1_focus_5year_annotated1	0.9069	554	35	0
409	TG.18.0_36.4.	at_least_1_focus_5year_annotated	1	0.0209032	0.0207962	0.315332	at_least_1_focus_5year_annotated1	0.908691	554	31	0
416	C16OH	at_least_1_focus_5year_annotated	1	0.000129266	0.000132556	0.33063	at_least_1_focus_5year_annotated1	0.912241	554	554	0
417	C18	at_least_1_focus_5year_annotated	1	-5.52691e-05	5.79381e-05	0.342063	at_least_1_focus_5year_annotated1	0.912241	554	554	0
425	Cer.d16.1.20.0.	at_least_1_focus_5year_annotated	1	7.3532e-05	7.66274e-05	0.337927	at_least_1_focus_5year_annotated1	0.912241	554	292	0
428	Hex3Cer.d18.1.18.0.	at_least_1_focus_5year_annotated	1	1.3548e-05	1.44387e-05	0.348499	at_least_1_focus_5year_annotated1	0.912241	554	159	0
429	HexCer.d18.1.24.1.	at_least_1_focus_5year_annotated	1	0.000447276	0.000455703	0.327492	at_least_1_focus_5year_annotated1	0.912241	554	552	0
434	PC.aa.C42.0	at_least_1_focus_5year_annotated	1	0.0306477	0.0309991	0.323666	at_least_1_focus_5year_annotated1	0.912241	554	79	0
435	TG.14.0_35.2.	at_least_1_focus_5year_annotated	1	0.0148532	0.0150433	0.3239	at_least_1_focus_5year_annotated1	0.912241	554	17	0
439	TG.16.0_37.3.	at_least_1_focus_5year_annotated	1	0.0345239	0.0363996	0.34338	at_least_1_focus_5year_annotated1	0.912241	554	114	0
440	TG.16.0_40.7.	at_least_1_focus_5year_annotated	1	0.0281055	0.0282405	0.320069	at_least_1_focus_5year_annotated1	0.912241	554	67	0
442	TG.16.1_34.3.	at_least_1_focus_5year_annotated	1	0.0189719	0.0200901	0.345411	at_least_1_focus_5year_annotated1	0.912241	554	31	0
444	TG.18.0_32.0.	at_least_1_focus_5year_annotated	1	0.0203932	0.0217764	0.349436	at_least_1_focus_5year_annotated1	0.912241	554	37	0
446	TG.18.1_36.0.	at_least_1_focus_5year_annotated	1	0.0258564	0.0273851	0.345494	at_least_1_focus_5year_annotated1	0.912241	554	62	0
448	TG.18.3_36.2.	at_least_1_focus_5year_annotated	1	-0.0153703	0.0164938	0.351861	at_least_1_focus_5year_annotated1	0.912241	554	19	0
453	TG.20.4_36.3.	at_least_1_focus_5year_annotated	1	-0.011376	0.0121434	0.34927	at_least_1_focus_5year_annotated1	0.912241	554	11	0
454	TG.22.5_32.0.	at_least_1_focus_5year_annotated	1	0.0260395	0.0277297	0.34812	at_least_1_focus_5year_annotated1	0.912241	554	63	0
456	TG.18.1_33.2.	at_least_1_focus_5year_annotated	1	0.024327	0.0263679	0.357226	at_least_1_focus_5year_annotated1	0.921266	554	54	0
457	TG.18.3_34.0.	at_least_1_focus_5year_annotated	1	-0.017864	0.0194683	0.359235	at_least_1_focus_5year_annotated1	0.92442	554	29	0
458	X16.1SM	at_least_1_focus_5year_annotated	1	8.75114e-05	9.82165e-05	0.373437	at_least_1_focus_5year_annotated1	0.927076	554	376	0
462	PC.aa.C42.5	at_least_1_focus_5year_annotated	1	1.70867e-05	1.92598e-05	0.375606	at_least_1_focus_5year_annotated1	0.927076	554	474	0
466	CE.22.0.	at_least_1_focus_5year_annotated	1	-0.0298484	0.0336767	0.376033	at_least_1_focus_5year_annotated1	0.927076	554	95	0
467	TG.16.0_38.2.	at_least_1_focus_5year_annotated	1	0.0211757	0.0236252	0.370477	at_least_1_focus_5year_annotated1	0.927076	554	45	0
469	TG.17.1_34.2.	at_least_1_focus_5year_annotated	1	0.0182066	0.0201806	0.368107	at_least_1_focus_5year_annotated1	0.927076	554	31	0
472	TG.18.3_32.1.	at_least_1_focus_5year_annotated	1	-0.0176305	0.0194663	0.365495	at_least_1_focus_5year_annotated1	0.927076	554	29	0
479	HexCer.d18.2.24.0.	at_least_1_focus_5year_annotated	1	8.75192e-05	9.96745e-05	0.380301	at_least_1_focus_5year_annotated1	0.932196	554	550	0
486	TG.18.0_38.7.	at_least_1_focus_5year_annotated	1	-0.0182356	0.0211258	0.388475	at_least_1_focus_5year_annotated1	0.940014	554	32	0
487	TG.18.2_36.3.	at_least_1_focus_5year_annotated	1	0.0297611	0.0345886	0.389928	at_least_1_focus_5year_annotated1	0.941593	554	109	0
489	TG.14.0_36.2.	at_least_1_focus_5year_annotated	1	0.0174697	0.0204024	0.392338	at_least_1_focus_5year_annotated1	0.942569	554	31	0
494	C14	at_least_1_focus_5year_annotated	1	-7.79554e-05	9.61109e-05	0.417662	at_least_1_focus_5year_annotated1	0.953216	554	554	0
496	PC.ae.C30.2	at_least_1_focus_5year_annotated	1	5.58796e-05	6.87646e-05	0.416835	at_least_1_focus_5year_annotated1	0.953216	554	236	0
498	Cer.d16.1.22.0.	at_least_1_focus_5year_annotated	1	0.000187529	0.000231921	0.419292	at_least_1_focus_5year_annotated1	0.953216	554	519	0
501	Cer.d18.0.24.1.	at_least_1_focus_5year_annotated	1	3.25685e-05	3.95468e-05	0.410711	at_least_1_focus_5year_annotated1	0.953216	554	378	0
504	HexCer.d18.1.23.0.	at_least_1_focus_5year_annotated	1	0.000126019	0.000151374	0.405702	at_least_1_focus_5year_annotated1	0.953216	554	553	0
511	TG.16.0_35.2.	at_least_1_focus_5year_annotated	1	0.0210753	0.0259179	0.416482	at_least_1_focus_5year_annotated1	0.953216	554	54	0
513	TG.16.1_32.1.	at_least_1_focus_5year_annotated	1	0.0166786	0.0206906	0.420537	at_least_1_focus_5year_annotated1	0.953216	554	33	0
514	TG.16.1_32.2.	at_least_1_focus_5year_annotated	1	0.0179352	0.0215514	0.405653	at_least_1_focus_5year_annotated1	0.953216	554	36	0
515	TG.16.1_38.4.	at_least_1_focus_5year_annotated	1	0.0117955	0.014619	0.420097	at_least_1_focus_5year_annotated1	0.953216	554	16	0
519	TG.18.2_33.2.	at_least_1_focus_5year_annotated	1	0.0197917	0.024433	0.418335	at_least_1_focus_5year_annotated1	0.953216	554	45	0
520	TG.20.3_34.3.	at_least_1_focus_5year_annotated	1	0.0191603	0.0228846	0.402813	at_least_1_focus_5year_annotated1	0.953216	554	41	0
536	PC.aa.C24.0	at_least_1_focus_5year_annotated	1	-0.0242947	0.0313976	0.439487	at_least_1_focus_5year_annotated1	0.958882	554	78	0
538	TG.16.1_34.1.	at_least_1_focus_5year_annotated	1	0.020487	0.0263882	0.438354	at_least_1_focus_5year_annotated1	0.958882	554	54	0
539	TG.18.3_36.4.	at_least_1_focus_5year_annotated	1	0.0148404	0.0191149	0.437859	at_least_1_focus_5year_annotated1	0.958882	554	28	0
540	DG.18.1_20.3.	at_least_1_focus_5year_annotated	1	0.000471305	0.000614003	0.443092	at_least_1_focus_5year_annotated1	0.963938	554	553	0
544	TG.16.0_40.6.	at_least_1_focus_5year_annotated	1	0.0235684	0.030849	0.445613	at_least_1_focus_5year_annotated1	0.965102	554	79	0
545	TG.18.2_32.0.	at_least_1_focus_5year_annotated	1	0.026136	0.0343592	0.447181	at_least_1_focus_5year_annotated1	0.965102	554	108	0
549	DG.16.0_20.0.	at_least_1_focus_5year_annotated	1	-0.000185487	0.000247504	0.454441	at_least_1_focus_5year_annotated1	0.973448	554	551	0
550	C3.1	at_least_1_focus_5year_annotated	1	-4.45501e-05	6.35746e-05	0.483789	at_least_1_focus_5year_annotated1	0.974543	554	554	0
553	C10	at_least_1_focus_5year_annotated	1	0.000103909	0.000145984	0.477296	at_least_1_focus_5year_annotated1	0.974543	554	554	0
557	PC.ae.C34.3	at_least_1_focus_5year_annotated	1	5.13883e-05	7.07997e-05	0.468255	at_least_1_focus_5year_annotated1	0.974543	554	397	0
563	Cer.d18.0.20.0.	at_least_1_focus_5year_annotated	1	1.98965e-05	2.82658e-05	0.48179	at_least_1_focus_5year_annotated1	0.974543	554	156	0
564	Hex2Cer.d18.1.22.0.	at_least_1_focus_5year_annotated	1	0.000273514	0.000378799	0.470569	at_least_1_focus_5year_annotated1	0.974543	554	553	0
566	HexCer.d18.2.23.0.	at_least_1_focus_5year_annotated	1	1.62554e-05	2.24964e-05	0.470247	at_least_1_focus_5year_annotated1	0.974543	554	469	0
573	TG.16.1_36.1.	at_least_1_focus_5year_annotated	1	0.0112598	0.0159075	0.479566	at_least_1_focus_5year_annotated1	0.974543	554	18	0
575	TG.16.1_36.3.	at_least_1_focus_5year_annotated	1	-0.011695	0.0167885	0.486883	at_least_1_focus_5year_annotated1	0.974543	554	21	0
581	TG.18.1_36.5.	at_least_1_focus_5year_annotated	1	0.0144429	0.0201453	0.473772	at_least_1_focus_5year_annotated1	0.974543	554	30	0
582	TG.18.1_38.6.	at_least_1_focus_5year_annotated	1	0.0149155	0.0208993	0.475727	at_least_1_focus_5year_annotated1	0.974543	554	34	0
583	TG.18.2_36.5.	at_least_1_focus_5year_annotated	1	-0.0197656	0.0284374	0.487398	at_least_1_focus_5year_annotated1	0.974543	554	62	0
585	TG.18.3_36.1.	at_least_1_focus_5year_annotated	1	0.019783	0.028469	0.487478	at_least_1_focus_5year_annotated1	0.974543	554	63	0
587	TG.20.3_32.0.	at_least_1_focus_5year_annotated	1	0.00919798	0.0123967	0.458766	at_least_1_focus_5year_annotated1	0.974543	554	12	0
591	LYSOC20.4	at_least_1_focus_5year_annotated	1	2.77391e-05	4.03586e-05	0.492174	at_least_1_focus_5year_annotated1	0.975076	554	487	0
599	PC.ae.C44.3	at_least_1_focus_5year_annotated	1	-0.0173494	0.0259125	0.503433	at_least_1_focus_5year_annotated1	0.975076	554	54	0
602	TG.17.1_34.3.	at_least_1_focus_5year_annotated	1	0.0106117	0.0154733	0.493126	at_least_1_focus_5year_annotated1	0.975076	554	18	0
603	TG.18.0_36.1.	at_least_1_focus_5year_annotated	1	0.017026	0.0252795	0.501013	at_least_1_focus_5year_annotated1	0.975076	554	49	0
605	TG.18.2_30.1.	at_least_1_focus_5year_annotated	1	0.011514	0.0166916	0.490605	at_least_1_focus_5year_annotated1	0.975076	554	21	0
608	TG.20.3_34.1.	at_least_1_focus_5year_annotated	1	0.0114179	0.0170668	0.503836	at_least_1_focus_5year_annotated1	0.975076	554	22	0
614	TG.18.1_34.2.	at_least_1_focus_5year_annotated	1	0.0197786	0.0300739	0.511028	at_least_1_focus_5year_annotated1	0.978776	554	76	0
615	C16.1	at_least_1_focus_5year_annotated	1	3.69203e-05	5.92978e-05	0.53379	at_least_1_focus_5year_annotated1	0.979638	554	554	0
618	PC.ae.C38.1	at_least_1_focus_5year_annotated	1	6.19669e-05	9.72838e-05	0.524488	at_least_1_focus_5year_annotated1	0.979638	554	412	0
622	Cer.d18.1.24.0.	at_least_1_focus_5year_annotated	1	0.00011626	0.000182166	0.523789	at_least_1_focus_5year_annotated1	0.979638	554	497	0
628	TG.16.0_28.1.	at_least_1_focus_5year_annotated	1	0.0127265	0.0194589	0.513374	at_least_1_focus_5year_annotated1	0.979638	554	29	0
631	TG.17.0_32.1.	at_least_1_focus_5year_annotated	1	0.0143617	0.022631	0.525953	at_least_1_focus_5year_annotated1	0.979638	554	40	0
632	TG.18.1_30.2.	at_least_1_focus_5year_annotated	1	-0.0160853	0.0253872	0.526753	at_least_1_focus_5year_annotated1	0.979638	554	50	0
634	TG.18.3_38.6.	at_least_1_focus_5year_annotated	1	0.0124937	0.0195662	0.523887	at_least_1_focus_5year_annotated1	0.979638	554	29	0
635	TG.20.1_34.2.	at_least_1_focus_5year_annotated	1	-0.0144652	0.0231074	0.531578	at_least_1_focus_5year_annotated1	0.979638	554	42	0
636	TG.20.4_34.3.	at_least_1_focus_5year_annotated	1	0.00697313	0.01075	0.516913	at_least_1_focus_5year_annotated1	0.979638	554	8	0
638	TG.22.6_34.2.	at_least_1_focus_5year_annotated	1	0.0196087	0.0311447	0.529218	at_least_1_focus_5year_annotated1	0.979638	554	84	0
639	X1.Methylnicotinamide	at_least_1_focus_5year_annotated	1	0.0207802	0.03301	0.529276	at_least_1_focus_5year_annotated1	0.979638	554	96	0
640	Norepinephrine	at_least_1_focus_5year_annotated	1	0.009439	0.0146251	0.51894	at_least_1_focus_5year_annotated1	0.979638	554	16	0
646	PC36.6AA	at_least_1_focus_5year_annotated	1	-7.39492e-05	0.000120518	0.539737	at_least_1_focus_5year_annotated1	0.981725	554	350	0
651	C8	at_least_1_focus_5year_annotated	1	3.1873e-05	6.44962e-05	0.621652	at_least_1_focus_5year_annotated1	0.982847	554	554	0
654	C12DC	at_least_1_focus_5year_annotated	1	-2.34005e-05	4.28202e-05	0.585047	at_least_1_focus_5year_annotated1	0.982847	554	554	0
655	C18.1	at_least_1_focus_5year_annotated	1	4.58905e-05	0.000116721	0.694351	at_least_1_focus_5year_annotated1	0.982847	554	554	0
668	SM.C26.0	at_least_1_focus_5year_annotated	1	9.39911e-06	1.94136e-05	0.628694	at_least_1_focus_5year_annotated1	0.982847	554	303	0
671	Cer.d16.1.24.0.	at_least_1_focus_5year_annotated	1	7.73838e-05	0.000130055	0.552232	at_least_1_focus_5year_annotated1	0.982847	554	375	0
672	Cer.d18.1.25.0.	at_least_1_focus_5year_annotated	1	0.000115585	0.000189816	0.543201	at_least_1_focus_5year_annotated1	0.982847	554	157	0
674	Cer.d18.0.24.0.	at_least_1_focus_5year_annotated	1	1.15485e-05	2.50814e-05	0.645473	at_least_1_focus_5year_annotated1	0.982847	554	256	0
676	DG.16.1_20.0.	at_least_1_focus_5year_annotated	1	-0.000204714	0.000347535	0.556184	at_least_1_focus_5year_annotated1	0.982847	554	283	0
677	DG.17.0_17.1.	at_least_1_focus_5year_annotated	1	4.39892e-05	8.50495e-05	0.605212	at_least_1_focus_5year_annotated1	0.982847	554	458	0
678	DG.18.1_18.3.	at_least_1_focus_5year_annotated	1	-0.00082574	0.00162953	0.612544	at_least_1_focus_5year_annotated1	0.982847	554	503	0
679	Hex2Cer.d18.1.18.0.	at_least_1_focus_5year_annotated	1	0.000264508	0.000468608	0.572675	at_least_1_focus_5year_annotated1	0.982847	554	551	0
680	Hex2Cer.d18.1.24.0.	at_least_1_focus_5year_annotated	1	0.000113626	0.000223409	0.611236	at_least_1_focus_5year_annotated1	0.982847	554	351	0
681	HexCer.d18.1.18.1.	at_least_1_focus_5year_annotated	1	2.79788e-05	5.53405e-05	0.613535	at_least_1_focus_5year_annotated1	0.982847	554	532	0
684	HexCer.d18.1.24.0.	at_least_1_focus_5year_annotated	1	0.0001005	0.000182449	0.582216	at_least_1_focus_5year_annotated1	0.982847	554	551	0
687	HexCer.d18.2.18.0.	at_least_1_focus_5year_annotated	1	1.82483e-05	4.16403e-05	0.661564	at_least_1_focus_5year_annotated1	0.982847	554	471	0
688	HexCer.d18.2.20.0.	at_least_1_focus_5year_annotated	1	2.80349e-05	4.91628e-05	0.568987	at_least_1_focus_5year_annotated1	0.982847	554	467	0
691	C6	at_least_1_focus_5year_annotated	1	-0.0100117	0.0254995	0.694751	at_least_1_focus_5year_annotated1	0.982847	554	52	0
693	C14.1	at_least_1_focus_5year_annotated	1	-0.00565769	0.0131993	0.668357	at_least_1_focus_5year_annotated1	0.982847	554	14	0
695	C16.1OH	at_least_1_focus_5year_annotated	1	-0.00734745	0.0177898	0.679902	at_least_1_focus_5year_annotated1	0.982847	554	24	0
697	C18.2	at_least_1_focus_5year_annotated	1	0.00988131	0.0191451	0.605974	at_least_1_focus_5year_annotated1	0.982847	554	29	0
700	PC.aa.C34.4	at_least_1_focus_5year_annotated	1	-0.0208702	0.0342936	0.543156	at_least_1_focus_5year_annotated1	0.982847	554	97	0
701	PC.aa.C40.3	at_least_1_focus_5year_annotated	1	0.0127459	0.0300898	0.672505	at_least_1_focus_5year_annotated1	0.982847	554	76	0
703	PC.ae.C42.0	at_least_1_focus_5year_annotated	1	0.0136634	0.0253983	0.590954	at_least_1_focus_5year_annotated1	0.982847	554	49	0
704	PC.aa.C42.1	at_least_1_focus_5year_annotated	1	0.00968232	0.0200922	0.630072	at_least_1_focus_5year_annotated1	0.982847	554	31	0
705	TG.14.0_32.2.	at_least_1_focus_5year_annotated	1	-0.00920141	0.0207793	0.65823	at_least_1_focus_5year_annotated1	0.982847	554	32	0
706	TG.14.0_34.0.	at_least_1_focus_5year_annotated	1	0.0118609	0.0259459	0.647751	at_least_1_focus_5year_annotated1	0.982847	554	55	0
707	TG.14.0_34.1.	at_least_1_focus_5year_annotated	1	0.0104719	0.0266094	0.694098	at_least_1_focus_5year_annotated1	0.982847	554	53	0
709	TG.14.0_35.1.	at_least_1_focus_5year_annotated	1	0.0111665	0.0184956	0.546268	at_least_1_focus_5year_annotated1	0.982847	554	26	0
711	TG.14.0_38.4.	at_least_1_focus_5year_annotated	1	-0.00661302	0.0132369	0.617566	at_least_1_focus_5year_annotated1	0.982847	554	13	0
713	TG.14.0_38.5.	at_least_1_focus_5year_annotated	1	-0.00960169	0.0231546	0.67854	at_least_1_focus_5year_annotated1	0.982847	554	42	0
716	TG.16.0_32.3.	at_least_1_focus_5year_annotated	1	0.0171742	0.0298661	0.565548	at_least_1_focus_5year_annotated1	0.982847	554	70	0
717	TG.16.0_33.2.	at_least_1_focus_5year_annotated	1	0.0107209	0.0215642	0.619275	at_least_1_focus_5year_annotated1	0.982847	554	36	0
720	TG.16.0_34.4.	at_least_1_focus_5year_annotated	1	-0.0148614	0.0300601	0.621266	at_least_1_focus_5year_annotated1	0.982847	554	71	0
723	TG.16.0_36.5.	at_least_1_focus_5year_annotated	1	0.012454	0.024245	0.60795	at_least_1_focus_5year_annotated1	0.982847	554	45	0
724	TG.16.0_38.1.	at_least_1_focus_5year_annotated	1	-0.0133958	0.0225934	0.553904	at_least_1_focus_5year_annotated1	0.982847	554	40	0
734	TG.16.1_33.1.	at_least_1_focus_5year_annotated	1	0.0136967	0.0267015	0.60827	at_least_1_focus_5year_annotated1	0.982847	554	54	0
741	TG.16.1_36.5.	at_least_1_focus_5year_annotated	1	0.00885413	0.0155069	0.568247	at_least_1_focus_5year_annotated1	0.982847	554	18	0
744	TG.17.0_34.1.	at_least_1_focus_5year_annotated	1	-0.0125432	0.0255434	0.623672	at_least_1_focus_5year_annotated1	0.982847	554	49	0
746	TG.17.0_36.3.	at_least_1_focus_5year_annotated	1	0.0112447	0.0203044	0.580073	at_least_1_focus_5year_annotated1	0.982847	554	30	0
752	TG.18.0_30.0.	at_least_1_focus_5year_annotated	1	0.0125675	0.0243613	0.606146	at_least_1_focus_5year_annotated1	0.982847	554	47	0
754	TG.18.0_34.3.	at_least_1_focus_5year_annotated	1	-0.00998549	0.0216296	0.644717	at_least_1_focus_5year_annotated1	0.982847	554	35	0
757	TG.18.0_36.2.	at_least_1_focus_5year_annotated	1	0.0114601	0.0279136	0.681599	at_least_1_focus_5year_annotated1	0.982847	554	59	0
761	TG.18.1_28.1.	at_least_1_focus_5year_annotated	1	0.0104816	0.0237629	0.659659	at_least_1_focus_5year_annotated1	0.982847	554	44	0
763	TG.18.1_30.1.	at_least_1_focus_5year_annotated	1	0.0104062	0.0222445	0.640293	at_least_1_focus_5year_annotated1	0.982847	554	38	0
764	TG.18.1_32.0.	at_least_1_focus_5year_annotated	1	0.0135177	0.0248243	0.586295	at_least_1_focus_5year_annotated1	0.982847	554	50	0
766	TG.18.1_32.2.	at_least_1_focus_5year_annotated	1	-0.0123089	0.022896	0.591071	at_least_1_focus_5year_annotated1	0.982847	554	41	0
771	TG.18.1_34.4.	at_least_1_focus_5year_annotated	1	-0.0153316	0.028884	0.596126	at_least_1_focus_5year_annotated1	0.982847	554	69	0
772	TG.18.1_35.2.	at_least_1_focus_5year_annotated	1	0.00941581	0.0232202	0.685424	at_least_1_focus_5year_annotated1	0.982847	554	42	0
775	TG.18.1_36.6.	at_least_1_focus_5year_annotated	1	0.0106313	0.0194552	0.58498	at_least_1_focus_5year_annotated1	0.982847	554	29	0
780	TG.18.2_28.0.	at_least_1_focus_5year_annotated	1	-0.0133815	0.0240495	0.578404	at_least_1_focus_5year_annotated1	0.982847	554	45	0
782	TG.18.2_31.0.	at_least_1_focus_5year_annotated	1	0.0141785	0.0265584	0.593654	at_least_1_focus_5year_annotated1	0.982847	554	57	0
784	TG.18.2_32.2.	at_least_1_focus_5year_annotated	1	-0.00958112	0.0240659	0.690776	at_least_1_focus_5year_annotated1	0.982847	554	43	0
789	TG.18.2_36.0.	at_least_1_focus_5year_annotated	1	0.00735589	0.0141966	0.604567	at_least_1_focus_5year_annotated1	0.982847	554	15	0
791	TG.18.2_36.1.	at_least_1_focus_5year_annotated	1	-0.00950507	0.0204904	0.643327	at_least_1_focus_5year_annotated1	0.982847	554	33	0
794	TG.18.2_38.4.	at_least_1_focus_5year_annotated	1	0.00945005	0.018653	0.612745	at_least_1_focus_5year_annotated1	0.982847	554	25	0
805	TG.20.0_34.1.	at_least_1_focus_5year_annotated	1	0.0136396	0.0304879	0.655055	at_least_1_focus_5year_annotated1	0.982847	554	76	0
806	TG.20.1_31.0.	at_least_1_focus_5year_annotated	1	0.00962811	0.0212053	0.650077	at_least_1_focus_5year_annotated1	0.982847	554	34	0
807	TG.20.1_32.1.	at_least_1_focus_5year_annotated	1	0.00680937	0.0162948	0.676194	at_least_1_focus_5year_annotated1	0.982847	554	20	0
812	TG.20.1_34.1.	at_least_1_focus_5year_annotated	1	0.00822343	0.0197682	0.677578	at_least_1_focus_5year_annotated1	0.982847	554	30	0
815	TG.20.2_32.0.	at_least_1_focus_5year_annotated	1	0.00961157	0.0175117	0.583452	at_least_1_focus_5year_annotated1	0.982847	554	23	0
816	TG.20.2_34.1.	at_least_1_focus_5year_annotated	1	0.00638331	0.0150699	0.672037	at_least_1_focus_5year_annotated1	0.982847	554	17	0
821	TG.20.4_32.0.	at_least_1_focus_5year_annotated	1	0.0121681	0.0212691	0.567587	at_least_1_focus_5year_annotated1	0.982847	554	33	0
823	TG.20.4_36.2.	at_least_1_focus_5year_annotated	1	0.00920511	0.022601	0.68421	at_least_1_focus_5year_annotated1	0.982847	554	39	0
824	TG.20.5_34.1.	at_least_1_focus_5year_annotated	1	0.00875282	0.0151428	0.563517	at_least_1_focus_5year_annotated1	0.982847	554	16	0
828	TG.22.4_34.2.	at_least_1_focus_5year_annotated	1	-0.0130735	0.0333628	0.695348	at_least_1_focus_5year_annotated1	0.982847	554	90	0
833	PC.ae.C44.5	at_least_1_focus_5year_annotated	1	8.74078e-06	2.32012e-05	0.706617	at_least_1_focus_5year_annotated1	0.984949	554	390	0
836	Cer.d18.2.22.0.	at_least_1_focus_5year_annotated	1	2.30967e-05	6.16386e-05	0.70802	at_least_1_focus_5year_annotated1	0.984949	554	476	0
842	TG.18.1_30.0.	at_least_1_focus_5year_annotated	1	0.0084353	0.0225713	0.708787	at_least_1_focus_5year_annotated1	0.984949	554	37	0
847	TG.20.1_24.3.	at_least_1_focus_5year_annotated	1	-0.00843842	0.0218131	0.699016	at_least_1_focus_5year_annotated1	0.984949	554	37	0
848	TG.20.2_32.1.	at_least_1_focus_5year_annotated	1	-0.00607256	0.0162602	0.709062	at_least_1_focus_5year_annotated1	0.984949	554	19	0
854	C5.1	at_least_1_focus_5year_annotated	1	1.22874e-05	3.64802e-05	0.736379	at_least_1_focus_5year_annotated1	0.987258	554	554	0
856	C10.1	at_least_1_focus_5year_annotated	1	4.50269e-05	0.000128539	0.726369	at_least_1_focus_5year_annotated1	0.987258	554	554	0
861	HexCer.d18.1.22.0.	at_least_1_focus_5year_annotated	1	8.67458e-05	0.000253775	0.732861	at_least_1_focus_5year_annotated1	0.987258	554	554	0
863	Quinoline.4.carboxylic.acid	at_least_1_focus_5year_annotated	1	-5.58904e-05	0.00016492	0.734819	at_least_1_focus_5year_annotated1	0.987258	554	554	0
864	PC.ae.C42.2	at_least_1_focus_5year_annotated	1	0.00637907	0.0187628	0.733998	at_least_1_focus_5year_annotated1	0.987258	554	27	0
868	TG.14.0_34.3.	at_least_1_focus_5year_annotated	1	-0.00642505	0.0195955	0.743213	at_least_1_focus_5year_annotated1	0.987258	554	28	0
871	TG.16.0_28.2.	at_least_1_focus_5year_annotated	1	0.00574019	0.0177815	0.746957	at_least_1_focus_5year_annotated1	0.987258	554	25	0
874	TG.16.0_38.4.	at_least_1_focus_5year_annotated	1	0.00893342	0.0250565	0.72158	at_least_1_focus_5year_annotated1	0.987258	554	50	0
877	TG.16.0_40.8.	at_least_1_focus_5year_annotated	1	0.00877996	0.0250386	0.72598	at_least_1_focus_5year_annotated1	0.987258	554	51	0
879	TG.17.1_32.1.	at_least_1_focus_5year_annotated	1	0.00760357	0.0226449	0.73717	at_least_1_focus_5year_annotated1	0.987258	554	40	0
885	TG.18.3_34.1.	at_least_1_focus_5year_annotated	1	0.0114769	0.0324004	0.723496	at_least_1_focus_5year_annotated1	0.987258	554	89	0
887	TG.20.1_30.1.	at_least_1_focus_5year_annotated	1	-0.00896631	0.0254548	0.724823	at_least_1_focus_5year_annotated1	0.987258	554	48	0
898	Cer.d18.1.22.0.	at_least_1_focus_5year_annotated	1	-9.13235e-05	0.000305187	0.764931	at_least_1_focus_5year_annotated1	0.993476	554	498	0
899	Cer.d18.1.23.0.	at_least_1_focus_5year_annotated	1	4.99498e-05	0.00018205	0.783923	at_least_1_focus_5year_annotated1	0.993476	554	410	0
906	TG.16.0_32.2.	at_least_1_focus_5year_annotated	1	-0.00641505	0.0234516	0.784559	at_least_1_focus_5year_annotated1	0.993476	554	41	0
907	TG.16.0_35.1.	at_least_1_focus_5year_annotated	1	-0.00849122	0.0279323	0.761248	at_least_1_focus_5year_annotated1	0.993476	554	64	0
909	TG.16.0_38.7.	at_least_1_focus_5year_annotated	1	0.0100658	0.0346389	0.771472	at_least_1_focus_5year_annotated1	0.993476	554	109	0
911	TG.16.1_30.1.	at_least_1_focus_5year_annotated	1	0.00780197	0.0253753	0.758881	at_least_1_focus_5year_annotated1	0.993476	554	50	0
912	TG.16.1_34.2.	at_least_1_focus_5year_annotated	1	0.00719412	0.0265733	0.786702	at_least_1_focus_5year_annotated1	0.993476	554	57	0
921	TG.18.1_31.0.	at_least_1_focus_5year_annotated	1	0.00626727	0.021844	0.77429	at_least_1_focus_5year_annotated1	0.993476	554	37	0
924	TG.18.2_34.1.	at_least_1_focus_5year_annotated	1	0.0089871	0.030737	0.770102	at_least_1_focus_5year_annotated1	0.993476	554	81	0
926	TG.18.3_38.5.	at_least_1_focus_5year_annotated	1	0.00414637	0.0146319	0.776993	at_least_1_focus_5year_annotated1	0.993476	554	16	0
928	TG.20.2_34.3.	at_least_1_focus_5year_annotated	1	0.00956611	0.0324649	0.768365	at_least_1_focus_5year_annotated1	0.993476	554	93	0
931	TG.20.3_36.4.	at_least_1_focus_5year_annotated	1	-0.00812903	0.0298948	0.785785	at_least_1_focus_5year_annotated1	0.993476	554	75	0
934	DG.18.1_20.4.	at_least_1_focus_5year_annotated	1	7.50708e-05	0.000285339	0.792577	at_least_1_focus_5year_annotated1	0.994147	554	341	0
935	HexCer.d18.2.22.0.	at_least_1_focus_5year_annotated	1	-1.09816e-05	4.22389e-05	0.794971	at_least_1_focus_5year_annotated1	0.994147	554	521	0
945	C3OH	at_least_1_focus_5year_annotated	1	-3.13933e-06	3.20557e-05	0.922079	at_least_1_focus_5year_annotated1	0.995491	554	554	0
947	C6.1	at_least_1_focus_5year_annotated	1	3.09501e-06	2.92409e-05	0.915744	at_least_1_focus_5year_annotated1	0.995491	554	554	0
948	C5.1DC	at_least_1_focus_5year_annotated	1	-1.03777e-06	3.10575e-05	0.973356	at_least_1_focus_5year_annotated1	0.995491	554	554	0
951	C5MDC	at_least_1_focus_5year_annotated	1	3.47923e-06	3.32924e-05	0.916837	at_least_1_focus_5year_annotated1	0.995491	554	554	0
952	C12	at_least_1_focus_5year_annotated	1	2.06671e-05	0.000135067	0.878443	at_least_1_focus_5year_annotated1	0.995491	554	554	0
953	C16	at_least_1_focus_5year_annotated	1	-1.31923e-05	0.000172268	0.938986	at_least_1_focus_5year_annotated1	0.995491	554	554	0
956	LYSOC16.1	at_least_1_focus_5year_annotated	1	-7.20927e-06	0.000241178	0.976169	at_least_1_focus_5year_annotated1	0.995491	554	291	0
958	LYSOC17.0	at_least_1_focus_5year_annotated	1	-7.6563e-05	0.000342991	0.823474	at_least_1_focus_5year_annotated1	0.995491	554	552	0
960	LYSOC24.0	at_least_1_focus_5year_annotated	1	1.8064e-05	0.000117991	0.87842	at_least_1_focus_5year_annotated1	0.995491	554	387	0
961	LYSOC26.0	at_least_1_focus_5year_annotated	1	2.81217e-05	0.000160534	0.861024	at_least_1_focus_5year_annotated1	0.995491	554	313	0
984	PC.aa.C42.6	at_least_1_focus_5year_annotated	1	-3.07956e-06	2.62079e-05	0.906503	at_least_1_focus_5year_annotated1	0.995491	554	174	0
986	PC.aa.C42.2	at_least_1_focus_5year_annotated	1	5.4038e-06	2.93074e-05	0.853781	at_least_1_focus_5year_annotated1	0.995491	554	336	0
987	Cer.d16.1.18.0.	at_least_1_focus_5year_annotated	1	3.52657e-06	0.000129439	0.97828	at_least_1_focus_5year_annotated1	0.995491	554	283	0
988	Cer.d18.2.24.0.	at_least_1_focus_5year_annotated	1	8.424e-06	3.87158e-05	0.827833	at_least_1_focus_5year_annotated1	0.995491	554	370	0
989	Cer.d18.2.24.1.	at_least_1_focus_5year_annotated	1	-3.95562e-06	7.39585e-05	0.957384	at_least_1_focus_5year_annotated1	0.995491	554	443	0
991	Cer.d18.0.22.0.	at_least_1_focus_5year_annotated	1	3.91126e-06	2.97953e-05	0.895614	at_least_1_focus_5year_annotated1	0.995491	554	332	0
996	Hex2Cer.d18.1.20.0.	at_least_1_focus_5year_annotated	1	5.78437e-05	0.000255431	0.820932	at_least_1_focus_5year_annotated1	0.995491	554	527	0
998	HexCer.d18.1.18.0.	at_least_1_focus_5year_annotated	1	1.92951e-05	0.00024282	0.936724	at_least_1_focus_5year_annotated1	0.995491	554	543	0
999	HexCer.d18.1.20.0.	at_least_1_focus_5year_annotated	1	6.39708e-06	0.000110106	0.953691	at_least_1_focus_5year_annotated1	0.995491	554	543	0
1006	C14.2OH	at_least_1_focus_5year_annotated	1	0.00645718	0.0323411	0.841822	at_least_1_focus_5year_annotated1	0.995491	554	91	0
1007	C16.2OH	at_least_1_focus_5year_annotated	1	-0.00412517	0.0166876	0.804847	at_least_1_focus_5year_annotated1	0.995491	554	22	0
1014	TG.14.0_34.2.	at_least_1_focus_5year_annotated	1	0.000437965	0.0150211	0.97675	at_least_1_focus_5year_annotated1	0.995491	554	17	0
1019	TG.14.0_36.1.	at_least_1_focus_5year_annotated	1	-0.00399917	0.026354	0.879441	at_least_1_focus_5year_annotated1	0.995491	554	56	0
1021	TG.14.0_36.3.	at_least_1_focus_5year_annotated	1	-0.00288043	0.0233896	0.902106	at_least_1_focus_5year_annotated1	0.995491	554	43	0
1030	TG.16.0_34.0.	at_least_1_focus_5year_annotated	1	-0.0068971	0.0279244	0.805027	at_least_1_focus_5year_annotated1	0.995491	554	59	0
1035	TG.16.0_38.3.	at_least_1_focus_5year_annotated	1	0.00654265	0.0358367	0.855224	at_least_1_focus_5year_annotated1	0.995491	554	110	0
1040	TG.16.1_28.0.	at_least_1_focus_5year_annotated	1	0.00282568	0.0263733	0.914716	at_least_1_focus_5year_annotated1	0.995491	554	57	0
1045	TG.16.1_36.2.	at_least_1_focus_5year_annotated	1	0.00334642	0.0191167	0.861103	at_least_1_focus_5year_annotated1	0.995491	554	28	0
1047	TG.16.1_38.3.	at_least_1_focus_5year_annotated	1	0.00124712	0.0223365	0.955528	at_least_1_focus_5year_annotated1	0.995491	554	38	0
1049	TG.16.1_38.5.	at_least_1_focus_5year_annotated	1	0.00215029	0.0263458	0.934982	at_least_1_focus_5year_annotated1	0.995491	554	53	0
1053	TG.17.0_34.2.	at_least_1_focus_5year_annotated	1	-0.00210869	0.017104	0.901963	at_least_1_focus_5year_annotated1	0.995491	554	21	0
1054	TG.17.0_34.3.	at_least_1_focus_5year_annotated	1	0.000797944	0.0206671	0.969216	at_least_1_focus_5year_annotated1	0.995491	554	34	0
1059	TG.18.0_32.1.	at_least_1_focus_5year_annotated	1	-0.00575335	0.0246076	0.815225	at_least_1_focus_5year_annotated1	0.995491	554	48	0
1060	TG.18.0_34.2.	at_least_1_focus_5year_annotated	1	-0.0020978	0.0155948	0.893054	at_least_1_focus_5year_annotated1	0.995491	554	17	0
1063	TG.18.0_36.3.	at_least_1_focus_5year_annotated	1	0.00306643	0.0215682	0.886995	at_least_1_focus_5year_annotated1	0.995491	554	36	0
1080	TG.18.1_38.5.	at_least_1_focus_5year_annotated	1	-0.00175623	0.0258084	0.945793	at_least_1_focus_5year_annotated1	0.995491	554	51	0
1082	TG.18.1_38.7.	at_least_1_focus_5year_annotated	1	0.00508499	0.0345662	0.883149	at_least_1_focus_5year_annotated1	0.995491	554	103	0
1084	TG.18.2_30.0.	at_least_1_focus_5year_annotated	1	-0.00360789	0.0241361	0.881229	at_least_1_focus_5year_annotated1	0.995491	554	46	0
1087	TG.18.2_32.1.	at_least_1_focus_5year_annotated	1	0.00563458	0.0261366	0.829502	at_least_1_focus_5year_annotated1	0.995491	554	53	0
1090	TG.18.2_33.0.	at_least_1_focus_5year_annotated	1	-0.00105196	0.0184312	0.95454	at_least_1_focus_5year_annotated1	0.995491	554	25	0
1091	TG.18.2_33.1.	at_least_1_focus_5year_annotated	1	-0.00472774	0.0215675	0.82657	at_least_1_focus_5year_annotated1	0.995491	554	36	0
1097	TG.18.2_34.2.	at_least_1_focus_5year_annotated	1	0.0081623	0.0331	0.805485	at_least_1_focus_5year_annotated1	0.995491	554	93	0
1099	TG.18.2_34.3.	at_least_1_focus_5year_annotated	1	0.00411961	0.0196698	0.834314	at_least_1_focus_5year_annotated1	0.995491	554	29	0
1101	TG.18.2_34.4.	at_least_1_focus_5year_annotated	1	-0.00266612	0.0159239	0.867094	at_least_1_focus_5year_annotated1	0.995491	554	19	0
1103	TG.18.2_35.2.	at_least_1_focus_5year_annotated	1	0.0024267	0.0146489	0.868487	at_least_1_focus_5year_annotated1	0.995491	554	16	0
1104	TG.18.2_35.3.	at_least_1_focus_5year_annotated	1	0.000330741	0.00824419	0.968014	at_least_1_focus_5year_annotated1	0.995491	554	5	0
1110	TG.18.2_38.5.	at_least_1_focus_5year_annotated	1	-0.00137199	0.0128339	0.914978	at_least_1_focus_5year_annotated1	0.995491	554	12	0
1112	TG.18.2_38.6.	at_least_1_focus_5year_annotated	1	0.00077617	0.0212836	0.970923	at_least_1_focus_5year_annotated1	0.995491	554	36	0
1114	TG.18.3_34.2.	at_least_1_focus_5year_annotated	1	0.00232342	0.0245019	0.924491	at_least_1_focus_5year_annotated1	0.995491	554	45	0
1115	TG.18.3_34.3.	at_least_1_focus_5year_annotated	1	-0.00121909	0.0141826	0.93154	at_least_1_focus_5year_annotated1	0.995491	554	14	0
1120	TG.18.3_36.3.	at_least_1_focus_5year_annotated	1	0.00188766	0.0166797	0.909936	at_least_1_focus_5year_annotated1	0.995491	554	21	0
1122	TG.20.0_32.4.	at_least_1_focus_5year_annotated	1	0.00045967	0.0105772	0.96537	at_least_1_focus_5year_annotated1	0.995491	554	8	0
1124	TG.20.1_26.1.	at_least_1_focus_5year_annotated	1	0.00340629	0.0222421	0.878359	at_least_1_focus_5year_annotated1	0.995491	554	36	0
1127	TG.20.1_32.2.	at_least_1_focus_5year_annotated	1	-0.00156505	0.0179998	0.930756	at_least_1_focus_5year_annotated1	0.995491	554	23	0
1128	TG.20.1_32.3.	at_least_1_focus_5year_annotated	1	0.000725074	0.0226258	0.974447	at_least_1_focus_5year_annotated1	0.995491	554	40	0
1130	TG.20.2_34.2.	at_least_1_focus_5year_annotated	1	-0.00342839	0.013596	0.801078	at_least_1_focus_5year_annotated1	0.995491	554	13	0
1132	TG.20.3_32.1.	at_least_1_focus_5year_annotated	1	0.00223897	0.019161	0.907021	at_least_1_focus_5year_annotated1	0.995491	554	29	0
1134	TG.20.3_32.2.	at_least_1_focus_5year_annotated	1	0.000813547	0.0295433	0.978041	at_least_1_focus_5year_annotated1	0.995491	554	73	0
1135	TG.20.3_34.2.	at_least_1_focus_5year_annotated	1	-0.00433836	0.0241419	0.857452	at_least_1_focus_5year_annotated1	0.995491	554	47	0
1137	TG.20.3_36.3.	at_least_1_focus_5year_annotated	1	0.0042191	0.0200622	0.833511	at_least_1_focus_5year_annotated1	0.995491	554	31	0
1138	TG.20.4_30.0.	at_least_1_focus_5year_annotated	1	-0.00354435	0.0228887	0.876995	at_least_1_focus_5year_annotated1	0.995491	554	41	0
1140	TG.20.4_32.1.	at_least_1_focus_5year_annotated	1	-0.00185012	0.0157783	0.906741	at_least_1_focus_5year_annotated1	0.995491	554	18	0
1148	TG.22.5_34.1.	at_least_1_focus_5year_annotated	1	-0.00116408	0.0228896	0.95946	at_least_1_focus_5year_annotated1	0.995491	554	38	0
1149	TG.22.6_32.0.	at_least_1_focus_5year_annotated	1	-0.00298048	0.0145535	0.837838	at_least_1_focus_5year_annotated1	0.995491	554	15	0
1150	TG.22.6_32.1.	at_least_1_focus_5year_annotated	1	0.00375964	0.0245623	0.878403	at_least_1_focus_5year_annotated1	0.995491	554	48	0
1152	TG.22.6_34.1.	at_least_1_focus_5year_annotated	1	-0.00269383	0.0170056	0.874193	at_least_1_focus_5year_annotated1	0.995491	554	22	0
1161	TG.16.1_34.0.	at_least_1_focus_5year_annotated	1	-0.000596097	0.0269127	0.982344	at_least_1_focus_5year_annotated1	0.995852	554	56	0
1165	Kynurenine	at_least_1_focus_5year_annotated	1	-1.81862e-06	0.000135377	0.989296	at_least_1_focus_5year_annotated1	0.996072	554	554	0
1168	TG.18.1_32.1.	at_least_1_focus_5year_annotated	1	-0.000360909	0.0254927	0.98871	at_least_1_focus_5year_annotated1	0.996072	554	52	0
1170	TG.17.0_36.4.	at_least_1_focus_5year_annotated	1	0.000291837	0.03024	0.992303	at_least_1_focus_5year_annotated1	0.997392	554	77	0
1173	TG.18.0_32.2.	at_least_1_focus_5year_annotated	1	-0.000180079	0.0290629	0.995058	at_least_1_focus_5year_annotated1	0.997524	554	71	0
